# Supplementary material for: Comparing visual outcomes of nAMD treatment during and after the COVID-19 restrictions period
Source: PLoS One. 2025 May 7;20(5):e0323253. doi: 10.1371/journal.pone.0323253 (PMC12057984; doi:10.1371/journal.pone.0323253)
Supplement: S1 File — (XLSX) [file pone.0323253.s001.xlsx]

## Sheet: Minimum data set
Sex	Laterality	Phakic status	Submacular hemorrhage	BCVA at presentation	Transformed BCVA at presentation	BCVA at 6 month	BCVA at 12 month	Transformed BCVA at 12 month	BCVA at last follow up	Transformed BCVA at last f/u	Total follow up time in months	Total Injections within 12 months	Total injections till last follow up	Age at presentation	BCVA ≥20/40 at presentation	BCVA ≥20/40 at 12 month	BCVA ≥ 20/40 at last follow up	BCVA ≤20/70 at presentation	BCVA ≤20/70 at 12 month	BCVA ≤20/70 at last follow up	BCVA ≤20/200 at presentation	BCVA ≤20/200 at 12 month	BCVA ≤20/200 at last follow up	Group	Avastin %	Elyea %	Lucentis %	Vabysmo %	Elyea HD %
F	OS	Phakic	No	0.48	0.331131	0.3	0.3	0.501187	0.48	0.331131	33.3	10	22	69	No	No	No	No	No	No	No	No	No	COVID	0	100	0	0	0
F	OS	Phakic	No	0.48	0.331131	0.48	0.7	0.199526	1	0.1	33.8	10	23	93	No	No	No	No	Yes	Yes	No	No	Yes	COVID	0	0	100	0	0
F	OD	Phakic	Yes	0.4	0.398107	0.7	1.3	0.0501187	0.6	0.251189	38.3	6	17	78	No	No	No	No	Yes	Yes	No	Yes	No	COVID	0	17.65	82.35	0	0
M	OD	Phakic	No	0.18	0.660693	0.1	0.48	0.331131	0.3	0.501187	26.2	8	16	74	Yes	No	No	No	No	No	No	No	No	COVID	6.25	68.75	25	0	0
M	OS	Phakic	No	0.54	0.288403	1	0.48	0.331131	0.54	0.288403	35	6	14	78	No	No	No	Yes	No	Yes	No	No	No	COVID	0	7.14	92.86	0	0
M	OS	Phakic	No	0.18	0.660693	1.98	1.98	0.0104713	1.98	0.0104713	35.7	7	10	67	Yes	No	No	No	Yes	Yes	No	Yes	Yes	COVID	0	0	100	0	0
M	OS	Phakic	No	0.3	0.501187	0.4	0.3	0.501187	0.3	0.501187	36	12	31	79	No	No	No	No	No	No	No	No	No	COVID	0	0	100	0	0
M	OS	Phakic	No	0.18	0.660693	0.1	0.1	0.794328	0.1	0.794328	36.2	9	26	61	Yes	Yes	Yes	No	No	No	No	No	No	COVID	3.85	26.92	69.23	0	0
F	OD	Phakic	Yes	1	0.1	0.7	0.7	0.199526	0.54	0.288403	35.1	12	25	68	No	No	No	Yes	Yes	Yes	Yes	No	No	COVID	0	100	0	0	0
M	OS	Phakic	No	0.18	0.660693	0.18	0.18	0.660693	0	1	19.3	6	8	77	Yes	Yes	Yes	No	No	No	No	No	No	COVID	25	75	0	0	0
F	OS	Phakic	No	0.1	0.794328	0.3	0.18	0.660693	0	1	34.3	9	22	82	Yes	Yes	Yes	No	No	No	No	No	No	COVID	0	54.55	0	31.82	13.64
M	OS	Phakic	No	0.48	0.331131	0.18	0	1	0.18	0.660693	33.2	8	19	74	No	Yes	Yes	No	No	No	No	No	No	COVID	0	0	94.74	5.26	0
M	OD	Phakic	No	0	1	0	0	1	0.1	0.794328	32.1	6	14	74	Yes	Yes	Yes	No	No	No	No	No	No	COVID	0	100	0	0	0
F	OS	Phakic	No	0.1	0.794328	0.1	0.1	0.794328	0.18	0.660693	31.8	12	31	73	Yes	Yes	Yes	No	No	No	No	No	No	COVID	0	48.39	0	51.61	0
F	OS	Phakic	No	0.4	0.398107	0.3	0.54	0.288403	0.18	0.660693	31.5	5	14	86	No	No	No	No	Yes	Yes	No	No	No	COVID	0	100	0	0	0
M	OS	Phakic	No	0.18	0.660693	0.3	0.18	0.660693	0.1	0.794328	31	7	14	71	Yes	Yes	Yes	No	No	No	No	No	No	COVID	0	85.71	0	0	14.29
F	OS	Phakic	No	0.48	0.331131	0.3	0	1	0.1	0.794328	30.8	13	28	71	No	Yes	Yes	No	No	No	No	No	No	COVID	0	82.14	0	17.86	0
F	OD	Phakic	Yes	0.4	0.398107	0.3	0.48	0.331131	0.88	0.131826	25.9	9	10	72	No	No	No	No	No	Yes	No	No	No	COVID	0	100	0	0	0
F	OS	Phakic	No	0	1	0	0	1	0	1	29	8	18	62	Yes	Yes	Yes	No	No	No	No	No	No	COVID	27.78	72.22	0	0	0
F	OD	Phakic	No	0.1	0.794328	0.18	0.18	0.660693	0.18	0.660693	28.9	8	15	56	Yes	Yes	Yes	No	No	No	No	No	No	COVID	73.33	26.67	0	0	0
F	OD	Phakic	Yes	0.54	0.288403	0.7	0.48	0.331131	0.7	0.199526	25.4	11	12	85	No	No	No	Yes	No	Yes	No	No	No	COVID	50	50	0	0	0
M	OD	Phakic	No	0.48	0.331131	0.7	1.1	0.0794328	1.98	0.0104713	28.8	10	21	67	No	No	No	No	Yes	Yes	No	Yes	Yes	COVID	0	95.24	0	0	4.76
F	OD	Phakic	No	1	0.1	0.54	0.18	0.660693	1	0.1	28.2	8	13	79	No	Yes	No	Yes	No	Yes	Yes	No	Yes	COVID	0	38.46	61.54	0	0
F	OS	Phakic	No	0.18	0.660693	0.4	0.3	0.501187	0.4	0.398107	28.7	7	21	73	Yes	No	No	No	No	No	No	No	No	COVID	9.52	0	90.48	0	0
F	OD	Phakic	No	0.48	0.331131	0.1	0	1	0	1	15.6	10	12	84	No	Yes	Yes	No	No	No	No	No	No	COVID	0	100	0	0	0
F	OS	Phakic	No	0.3	0.501187	0.3	0	1	0.1	0.794328	26	9	19	71	No	Yes	Yes	No	No	No	No	No	No	COVID	0	10.53	89.47	0	0
F	OS	Phakic	No	0.18	0.660693	0.1	0.1	0.794328	0.18	0.660693	26.9	11	19	72	Yes	Yes	Yes	No	No	No	No	No	No	COVID	36.84	52.63	0	0	10.53
M	OD	Phakic	No	0	1	0	0.1	0.794328	0.1	0.794328	24.3	8	13	84	Yes	Yes	Yes	No	No	No	No	No	No	COVID	0	0	100	0	0
F	OD	Phakic	No	0.4	0.398107	0.18	0.1	0.794328	0.1	0.794328	25.9	12	24	70	No	Yes	Yes	No	No	No	No	No	No	COVID	0	62.5	0	37.5	0
F	OS	Phakic	No	0.4	0.398107	0.4	0.54	0.288403	0.4	0.398107	26.1	11	17	76	No	No	No	No	Yes	No	No	No	No	COVID	0	17.65	47.06	35.29	0
M	OS	Phakic	No	0.7	0.199526	0.88	1	0.1	1.98	0.0104713	23.3	10	14	99	No	No	No	Yes	Yes	Yes	No	Yes	Yes	COVID	0	0	100	0	0
F	OS	Phakic	No	0.1	0.794328	0	0	1	0.1	0.794328	22.6	7	11	75	Yes	Yes	Yes	No	No	No	No	No	No	COVID	0	100	0	0	0
F	OS	Phakic	No	0.48	0.331131	0.3	0.1	0.794328	0	1	25.1	11	20	76	No	Yes	Yes	No	No	No	No	No	No	COVID	0	100	0	0	0
M	OD	Phakic	No	0.54	0.288403	0.6	0.4	0.398107	0.3	0.501187	23.3	7	13	86	No	No	No	Yes	No	No	No	No	No	COVID	0	92.31	0	0	7.69
F	OS	Phakic	No	0.1	0.794328	0.18	0	1	0.1	0.794328	17.5	9	10	71	Yes	Yes	Yes	No	No	No	No	No	No	Normal	30	70	0	0	0
F	OS	Phakic	No	0.1	0.794328	0	0	1	0.18	0.660693	21.8	7	12	70	Yes	Yes	Yes	No	No	No	No	No	No	Normal	0	100	0	0	0
M	OS	Phakic	No	0.18	0.660693	0	0.1	0.794328	0.1	0.794328	22.2	7	10	79	Yes	Yes	Yes	No	No	No	No	No	No	Normal	0	0	80	20	0
M	OD	Phakic	No	0.48	0.331131	0.18	0.1	0.794328	0.1	0.794328	22.6	12	20	74	No	Yes	Yes	No	No	No	No	No	No	Normal	0	90	0	0	10
F	OD	Phakic	No	0.4	0.398107	0.54	0.48	0.331131	0.54	0.288403	22.5	10	20	73	No	No	No	No	No	Yes	No	No	No	Normal	40	55	0	0	5
M	OD	Phakic	No	0.3	0.501187	0.3	0.3	0.501187	0	1	21.5	6	7	75	No	No	Yes	No	No	No	No	No	No	Normal	0	100	0	0	0
F	OD	Phakic	No	0.18	0.660693	0	0.18	0.660693	0.3	0.501187	20.6	10	15	76	Yes	Yes	No	No	No	No	No	No	No	Normal	0	0	100	0	0
F	OS	Phakic	No	0.18	0.660693	0.6	0.48	0.331131	0.7	0.199526	13.7	8	9	69	Yes	No	No	No	No	Yes	No	No	No	Normal	22.22	55.56	0	22.22	0
F	OD	Phakic	Yes	0.3	0.501187	0.18	0.6	0.251189	0.88	0.131826	19.4	10	13	73	No	No	No	No	Yes	Yes	No	No	No	Normal	0	0	100	0	0
F	OD	Phakic	No	0.18	0.660693	0.1	0	1	0	1	13.1	6	6	81	Yes	Yes	Yes	No	No	No	No	No	No	Normal	0	100	0	0	0
F	OD	Phakic	Yes	0.48	0.331131	0.3	0.18	0.660693	0.18	0.660693	17.1	9	11	72	No	Yes	Yes	No	No	No	No	No	No	Normal	81.82	18.18	0	0	0
M	OS	Phakic	No	0.1	0.794328	0.18	0.3	0.501187	0	1	14.9	9	9	78	Yes	No	Yes	No	No	No	No	No	No	Normal	0	100	0	0	0
F	OD	Phakic	No	0.18	0.660693	0.3	0.18	0.660693	0.18	0.660693	18	12	14	60	Yes	Yes	Yes	No	No	No	No	No	No	Normal	0	50	0	50	0
F	OS	Phakic	No	0.54	0.288403	0.4	0.6	0.251189	0.4	0.398107	16.6	9	13	82	No	No	No	Yes	Yes	No	No	No	No	Normal	0	100	0	0	0
F	OD	Phakic	No	0.1	0.794328	0.18	0.1	0.794328	0	1	16.4	8	10	67	Yes	Yes	Yes	No	No	No	No	No	No	Normal	0	100	0	0	0
F	OS	Phakic	No	0.4	0.398107	0.3	0.4	0.398107	0.4	0.398107	16.1	10	13	76	No	No	No	No	No	No	No	No	No	Normal	0	92.31	0	0	7.69
F	OD	Phakic	Yes	0.88	0.131826	0.3	0.18	0.660693	0.48	0.331131	16.2	9	11	71	No	Yes	No	Yes	No	No	No	No	No	Normal	0	36.36	63.64	0	0
F	OD	Phakic	No	0.1	0.794328	0.18	0.18	0.660693	0.18	0.660693	15.6	7	9	88	Yes	Yes	Yes	No	No	No	No	No	No	Normal	55.56	44.44	0	0	0
F	OS	Phakic	No	1	0.1	0.3	0.3	0.501187	0.1	0.794328	14.7	13	16	74	No	No	Yes	Yes	No	No	Yes	No	No	Normal	0	68.75	12.5	0	18.75
M	OD	Phakic	No	0.1	0.794328	0.1	0.1	0.794328	0.1	0.794328	14.9	9	12	61	Yes	Yes	Yes	No	No	No	No	No	No	Normal	0	41.67	0	58.33	0
F	OS	Phakic	No	0.18	0.660693	0.3	0.18	0.660693	0.3	0.501187	14.2	7	7	76	Yes	Yes	No	No	No	No	No	No	No	Normal	28.57	57.14	0	0	14.29
F	OD	Phakic	No	0.4	0.398107	0.4	0.4	0.398107	0.1	0.794328	13.3	11	12	68	No	No	Yes	No	No	No	No	No	No	Normal	33.33	66.67	0	0	0
F	OD	Phakic	No	0.18	0.660693	0	0	1	0	1	13.4	11	12	71	Yes	Yes	Yes	No	No	No	No	No	No	Normal	0	66.67	0	0	33.33
M	OS	Phakic	No	0	1	0.4	0.1	0.794328	0.3	0.501187	13	9	10	72	Yes	Yes	No	No	No	No	No	No	No	Normal	30	70	0	0	0
F	OD	Phakic	No	0.3	0.501187	0.4	0.3	0.501187	0.3	0.501187	12.5	7	7	79	No	No	No	No	No	No	No	No	No	Normal	0	71.43	0	0	28.57
F	OD	Phakic	No	0.1	0.794328	0.18	0.18	0.660693	0.1	0.794328	12.9	11	12	72	Yes	Yes	Yes	No	No	No	No	No	No	Normal	0	8.33	25	66.67	0
F	OS	Pseudophakic	No	0.4	0.398107	0.1	0.88	0.131826	1.18	0.0660693	34.8	7	6	80	No	No	No	No	Yes	Yes	No	No	Yes	COVID	0	0	100	0	0
M	OD	Pseudophakic	No	0.3	0.501187	0.1	0.4	0.398107	0.3	0.501187	36.2	8	21	82	No	No	No	No	No	No	No	No	No	COVID	0	100	0	0	0
F	OS	Pseudophakic	No	0.3	0.501187	0.1	0	1	0.18	0.660693	33.6	8	17	78	No	Yes	Yes	No	No	No	No	No	No	COVID	0	100	0	0	0
M	OS	Pseudophakic	No	0.4	0.398107	0.18	0.4	0.398107	1.3	0.0501187	31.3	9	19	91	No	No	No	No	No	Yes	No	No	Yes	COVID	0	15.79	84.21	0	0
F	OD	Pseudophakic	No	0.1	0.794328	0.18	0.1	0.794328	0	1	39.4	10	24	74	Yes	Yes	Yes	No	No	No	No	No	No	COVID	0	100	0	0	0
F	OS	Pseudophakic	No	1	0.1	1.98	1	0.1	1.3	0.0501187	35.8	5	5	88	No	No	No	Yes	Yes	Yes	Yes	Yes	Yes	COVID	80	20	0	0	0
F	OD	Pseudophakic	No	0.4	0.398107	0.4	0.18	0.660693	0.3	0.501187	28	7	13	74	No	Yes	No	No	No	No	No	No	No	COVID	0	100	0	0	0
F	OD	Pseudophakic	No	0.1	0.794328	0.1	0.18	0.660693	0.18	0.660693	40.1	7	23	90	Yes	Yes	Yes	No	No	No	No	No	No	COVID	0	0	82.61	17.39	0
M	OD	Pseudophakic	No	0.18	0.660693	0.1	0.3	0.501187	0.4	0.398107	39.4	9	30	82	Yes	No	No	No	No	No	No	No	No	COVID	0	23.33	66.67	0	10
F	OD	Pseudophakic	No	0.3	0.501187	0	0.1	0.794328	0	1	28.9	9	20	82	No	Yes	Yes	No	No	No	No	No	No	COVID	0	100	0	0	0
F	OS	Pseudophakic	No	0.1	0.794328	0	0.1	0.794328	0.1	0.794328	37.8	4	10	89	Yes	Yes	Yes	No	No	No	No	No	No	COVID	20	80	0	0	0
F	OS	Pseudophakic	No	0.48	0.331131	0.3	0.48	0.331131	0.7	0.199526	26.3	9	17	86	No	No	No	No	No	Yes	No	No	No	COVID	0	0	100	0	0
F	OS	Pseudophakic	No	0.88	0.131826	0.88	1.18	0.0660693	1	0.1	23.3	5	10	93	No	No	No	Yes	Yes	Yes	No	Yes	Yes	COVID	20	20	50	0	10
F	OD	Pseudophakic	No	0.3	0.501187	0.54	0.4	0.398107	0.4	0.398107	26.5	8	14	84	No	No	No	No	No	No	No	No	No	COVID	0	100	0	0	0
M	OD	Pseudophakic	No	0.18	0.660693	0.18	0.18	0.660693	0.1	0.794328	35	5	15	79	Yes	Yes	Yes	No	No	No	No	No	No	COVID	0	66.67	33.33	0	0
M	OS	Pseudophakic	Yes	0.48	0.331131	0.18	0.3	0.501187	0.3	0.501187	35	6	15	77	No	No	No	No	No	No	No	No	No	COVID	66.67	33.33	0	0	0
F	OS	Pseudophakic	No	1	0.1	0.54	1.98	0.0104713	1.98	0.0104713	34.3	5	5	81	No	No	No	Yes	Yes	Yes	Yes	Yes	Yes	COVID	0	0	100	0	0
F	OS	Pseudophakic	Yes	0.3	0.501187	0.18	0.18	0.660693	0.18	0.660693	34.5	12	32	89	No	Yes	Yes	No	No	No	No	No	No	COVID	0	0	100	0	0
F	OD	Pseudophakic	No	0.54	0.288403	0.1	0.1	0.794328	0.48	0.331131	32.8	9	21	73	No	Yes	No	Yes	No	No	No	No	No	COVID	0	100	0	0	0
F	OD	Pseudophakic	No	0.48	0.331131	0.18	0.3	0.501187	0.4	0.398107	32.2	10	17	81	No	No	No	No	No	No	No	No	No	COVID	0	100	0	0	0
F	OD	Pseudophakic	No	0.54	0.288403	0.3	0.3	0.501187	0.3	0.501187	13.6	6	6	91	No	No	No	Yes	No	No	No	No	No	COVID	0	100	0	0	0
F	OD	Pseudophakic	No	0.4	0.398107	0.4	0.3	0.501187	0.18	0.660693	31.6	9	15	92	No	No	Yes	No	No	No	No	No	No	COVID	0	100	0	0	0
F	OD	Pseudophakic	No	0.48	0.331131	0.4	0.18	0.660693	0.3	0.501187	33.4	11	31	85	No	Yes	No	No	No	No	No	No	No	COVID	19.35	61.29	0	6.45	12.9
F	OS	Pseudophakic	No	0.88	0.131826	1.3	0.4	0.398107	0.48	0.331131	31.9	9	20	87	No	No	No	Yes	No	No	No	No	No	COVID	0	95	0	0	5
F	OD	Pseudophakic	No	0.18	0.660693	0.18	0.1	0.794328	0.1	0.794328	33.3	8	19	84	Yes	Yes	Yes	No	No	No	No	No	No	COVID	0	89.47	0	0	10.53
F	OS	Pseudophakic	No	0.4	0.398107	0.4	0.18	0.660693	0.48	0.331131	32.6	10	23	76	No	Yes	No	No	No	No	No	No	No	COVID	78.26	0	21.74	0	0
F	OD	Pseudophakic	No	0.6	0.251189	0.4	0.6	0.251189	0.54	0.288403	24.3	7	12	84	No	No	No	Yes	Yes	Yes	No	No	No	COVID	0	91.67	8.33	0	0
F	OD	Pseudophakic	No	0.4	0.398107	0.3	0.3	0.501187	0.3	0.501187	31.4	5	11	76	No	No	No	No	No	No	No	No	No	COVID	0	100	0	0	0
F	OD	Pseudophakic	No	0.1	0.794328	0.18	0.1	0.794328	0.1	0.794328	30.7	8	16	76	Yes	Yes	Yes	No	No	No	No	No	No	COVID	0	0	100	0	0
F	OD	Pseudophakic	No	0.7	0.199526	0.6	0.54	0.288403	0.18	0.660693	28.2	11	21	77	No	No	Yes	Yes	Yes	No	No	No	No	COVID	19.05	66.67	0	0	14.29
F	OD	Pseudophakic	Yes	0.88	0.131826	1	1.18	0.0660693	1.1	0.0794328	31.6	6	7	85	No	No	No	Yes	Yes	Yes	No	Yes	Yes	COVID	100	0	0	0	0
M	OD	Pseudophakic	No	1	0.1	0.18	0.1	0.794328	0.1	0.794328	29	11	23	90	No	Yes	Yes	Yes	No	No	Yes	No	No	COVID	4.35	91.3	0	0	4.35
F	OD	Pseudophakic	Yes	0.7	0.199526	0.3	0.4	0.398107	0.4	0.398107	31.4	9	19	93	No	No	No	Yes	No	No	No	No	No	COVID	15.79	5.26	78.95	0	0
M	OD	Pseudophakic	No	0.3	0.501187	0.6	0.4	0.398107	0.3	0.501187	30.1	5	13	83	No	No	No	No	No	No	No	No	No	COVID	0	0	100	0	0
F	OD	Pseudophakic	No	0.18	0.660693	0.18	0.18	0.660693	0.4	0.398107	30.4	9	21	83	Yes	Yes	No	No	No	No	No	No	No	COVID	28.57	57.14	0	0	14.29
F	OS	Pseudophakic	No	1	0.1	1	1.3	0.0501187	1.98	0.0104713	30.3	9	15	91	No	No	No	Yes	Yes	Yes	Yes	Yes	Yes	COVID	0	100	0	0	0
F	OS	Pseudophakic	No	1	0.1	0.7	0.88	0.131826	0.7	0.199526	28.5	9	17	81	No	No	No	Yes	Yes	Yes	Yes	No	No	COVID	0	0	88.24	11.76	0
F	OD	Pseudophakic	No	0.1	0.794328	0.18	0.1	0.794328	0.18	0.660693	28.1	6	10	88	Yes	Yes	Yes	No	No	No	No	No	No	COVID	30	0	70	0	0
F	OS	Pseudophakic	No	0.48	0.331131	0.18	0.3	0.501187	0.3	0.501187	28.7	11	26	86	No	No	No	No	No	No	No	No	No	COVID	65.38	26.92	0	0	7.69
F	OD	Pseudophakic	No	0.48	0.331131	0.3	0.48	0.331131	0.48	0.331131	28.9	10	14	95	No	No	No	No	No	No	No	No	No	COVID	0	100	0	0	0
F	OD	Pseudophakic	No	0.18	0.660693	0.1	0	1	0	1	25.8	9	14	87	Yes	Yes	Yes	No	No	No	No	No	No	COVID	0	0	100	0	0
F	OD	Pseudophakic	Yes	0.48	0.331131	0.7	0.3	0.501187	0.6	0.251189	16.3	12	15	82	No	No	No	No	No	Yes	No	No	No	COVID	0	20	0	80	0
F	OD	Pseudophakic	No	0.7	0.199526	0.4	0.48	0.331131	0.48	0.331131	28.8	7	17	93	No	No	No	Yes	No	No	No	No	No	COVID	0	82.35	0	0	17.65
F	OD	Pseudophakic	Yes	0.4	0.398107	0.1	0	1	0.1	0.794328	16.6	7	9	75	No	Yes	Yes	No	No	No	No	No	No	Normal	0	66.67	33.33	0	0
F	OS	Pseudophakic	Yes	1	0.1	0.3	0.1	0.794328	0.4	0.398107	28.5	8	13	87	No	Yes	No	Yes	No	No	Yes	No	No	COVID	0	76.92	23.08	0	0
F	OS	Pseudophakic	No	1.18	0.0660693	0.48	0.6	0.251189	1.18	0.0660693	28.5	8	16	96	No	No	No	Yes	Yes	Yes	Yes	No	Yes	COVID	0	0	93.75	6.25	0
F	OS	Pseudophakic	No	1.98	0.0104713	1.98	1.98	0.0104713	1.98	0.0104713	14.5	4	5	93	No	No	No	Yes	Yes	Yes	Yes	Yes	Yes	COVID	0	0	100	0	0
M	OD	Pseudophakic	No	0.1	0.794328	0.1	0	1	0.1	0.794328	27.6	8	13	82	Yes	Yes	Yes	No	No	No	No	No	No	COVID	0	0	84.62	15.38	0
M	OD	Pseudophakic	No	1.18	0.0660693	1	0.7	0.199526	0.7	0.199526	11.9	12	12	81	No	No	No	Yes	Yes	Yes	Yes	No	No	COVID	0	58.33	16.67	25	0
M	OS	Pseudophakic	No	0.6	0.251189	0.6	0.3	0.501187	0.3	0.501187	27	8	11	77	No	No	No	Yes	No	No	No	No	No	COVID	0	0	100	0	0
M	OS	Pseudophakic	No	0.88	0.131826	0.6	0.3	0.501187	0.88	0.131826	27.8	10	20	81	No	No	No	Yes	No	Yes	No	No	No	COVID	0	30	35	30	5
F	OD	Pseudophakic	No	0.6	0.251189	0.48	1.3	0.0501187	0.7	0.199526	17.9	10	13	92	No	No	No	Yes	Yes	Yes	No	Yes	No	COVID	0	53.85	46.15	0	0
M	OS	Pseudophakic	No	0.4	0.398107	0.3	0.18	0.660693	0.3	0.501187	27.7	5	8	80	No	Yes	No	No	No	No	No	No	No	COVID	12.5	50	25	0	12.5
M	OS	Pseudophakic	No	0.3	0.501187	0.1	0.18	0.660693	0.4	0.398107	28	6	12	78	No	Yes	No	No	No	No	No	No	No	COVID	0	0	100	0	0
F	OD	Pseudophakic	No	0.1	0.794328	0.3	0.3	0.501187	0.18	0.660693	27.7	11	24	75	Yes	No	Yes	No	No	No	No	No	No	COVID	0	4.17	58.33	29.17	8.33
F	OD	Pseudophakic	Yes	0.3	0.501187	0.1	0	1	0.3	0.501187	18.7	10	14	94	No	Yes	No	No	No	No	No	No	No	COVID	7.14	0	92.86	0	0
F	OD	Pseudophakic	No	0.54	0.288403	0.54	0.48	0.331131	0.4	0.398107	21.7	8	12	94	No	No	No	Yes	No	No	No	No	No	COVID	0	100	0	0	0
F	OS	Pseudophakic	No	1.3	0.0501187	1.98	1	0.1	0.7	0.199526	27	8	16	92	No	No	No	Yes	Yes	Yes	Yes	Yes	No	COVID	0	93.75	0	0	6.25
F	OD	Pseudophakic	No	0.18	0.660693	0.18	0	1	0.3	0.501187	24.7	9	14	80	Yes	Yes	No	No	No	No	No	No	No	COVID	0	0	100	0	0
M	OS	Pseudophakic	No	0.88	0.131826	1.98	1.98	0.0104713	1.98	0.0104713	24.5	7	11	82	No	No	No	Yes	Yes	Yes	No	Yes	Yes	COVID	81.82	18.18	0	0	0
M	OD	Pseudophakic	No	0.3	0.501187	0.18	0.3	0.501187	0.1	0.794328	26.4	12	23	79	No	No	Yes	No	No	No	No	No	No	COVID	0	86.96	0	0	13.04
F	OD	Pseudophakic	No	0.18	0.660693	0.3	0.18	0.660693	0.48	0.331131	25.9	10	17	84	Yes	Yes	No	No	No	No	No	No	No	COVID	0	17.65	82.35	0	0
M	OS	Pseudophakic	No	0.54	0.288403	0.48	1.3	0.0501187	1.98	0.0104713	25.9	11	21	75	No	No	No	Yes	Yes	Yes	No	Yes	Yes	COVID	0	90.48	0	0	9.52
F	OS	Pseudophakic	No	0.54	0.288403	0.48	0.54	0.288403	0.88	0.131826	25.3	10	16	78	No	No	No	Yes	Yes	Yes	No	No	No	COVID	56.25	43.75	0	0	0
F	OD	Pseudophakic	No	0.3	0.501187	0.1	0	1	0.1	0.794328	25.4	10	18	69	No	Yes	Yes	No	No	No	No	No	No	COVID	0	66.67	16.67	0	16.67
F	OD	Pseudophakic	No	0.54	0.288403	0.4	0.18	0.660693	0.3	0.501187	25.1	7	13	88	No	Yes	No	Yes	No	No	No	No	No	COVID	0	0	100	0	0
M	OD	Pseudophakic	No	0.54	0.288403	0.4	0.4	0.398107	0.3	0.501187	24.9	12	23	84	No	No	No	Yes	No	No	No	No	No	COVID	13.04	73.91	0	0	13.04
F	OS	Pseudophakic	No	0.7	0.199526	0.3	0.48	0.331131	0.3	0.501187	23.4	8	13	78	No	No	No	Yes	No	No	No	No	No	COVID	76.92	15.38	0	0	7.69
F	OS	Pseudophakic	No	1.98	0.0104713	1.98	1.98	0.0104713	1.98	0.0104713	20.3	7	9	95	No	No	No	Yes	Yes	Yes	Yes	Yes	Yes	COVID	0	0	100	0	0
F	OS	Pseudophakic	No	0.18	0.660693	0.3	0.18	0.660693	0.3	0.501187	22.4	5	8	83	Yes	Yes	No	No	No	No	No	No	No	COVID	0	0	100	0	0
M	OD	Pseudophakic	No	0.48	0.331131	0.3	0.54	0.288403	0.1	0.794328	22.5	8	11	94	No	No	Yes	No	Yes	No	No	No	No	COVID	0	0	100	0	0
F	OD	Pseudophakic	No	0.1	0.794328	0	0	1	0.1	0.794328	25.2	8	15	93	Yes	Yes	Yes	No	No	No	No	No	No	COVID	0	100	0	0	0
F	OS	Pseudophakic	No	0.6	0.251189	0.3	0.3	0.501187	0.3	0.501187	12.9	9	9	83	No	No	No	Yes	No	No	No	No	No	COVID	0	0	100	0	0
F	OS	Pseudophakic	No	0.48	0.331131	0.1	0	1	0	1	24.3	11	19	83	No	Yes	Yes	No	No	No	No	No	No	COVID	0	0	84.21	15.79	0
F	OS	Pseudophakic	No	0.48	0.331131	0.18	0.18	0.660693	0.3	0.501187	33.4	8	15	77	No	Yes	No	No	No	No	No	No	No	COVID	0	93.33	6.67	0	0
F	OS	Pseudophakic	No	0.1	0.794328	0.1	0.3	0.501187	0.18	0.660693	25.2	8	18	79	Yes	No	Yes	No	No	No	No	No	No	COVID	0	0	83.33	16.67	0
F	OD	Pseudophakic	No	0	1	0	0.18	0.660693	0.1	0.794328	23.6	9	9	80	Yes	Yes	Yes	No	No	No	No	No	No	Normal	100	0	0	0	0
F	OS	Pseudophakic	No	0.54	0.288403	0.1	0.4	0.398107	0.3	0.501187	22.4	11	18	83	No	No	No	Yes	No	No	No	No	No	Normal	0	0	100	0	0
M	OS	Pseudophakic	No	0	1	0.18	0	1	0.1	0.794328	22.1	8	12	76	Yes	Yes	Yes	No	No	No	No	No	No	Normal	0	0	100	0	0
F	OD	Pseudophakic	No	0	1	0.1	0.1	0.794328	0.1	0.794328	22.6	9	17	86	Yes	Yes	Yes	No	No	No	No	No	No	Normal	0	76.47	0	0	23.53
F	OS	Pseudophakic	No	0	1	0	0	1	0	1	16.3	11	13	84	Yes	Yes	Yes	No	No	No	No	No	No	Normal	23.08	76.92	0	0	0
M	OD	Pseudophakic	No	0	1	0.18	0	1	0.18	0.660693	22.5	12	21	80	Yes	Yes	Yes	No	No	No	No	No	No	Normal	14.29	61.9	4.76	0	19.05
F	OD	Pseudophakic	No	0.1	0.794328	0	0	1	0	1	21.1	6	9	82	Yes	Yes	Yes	No	No	No	No	No	No	Normal	77.78	11.11	11.11	0	0
F	OD	Pseudophakic	No	0.3	0.501187	0.4	0.3	0.501187	0.3	0.501187	20	9	13	75	No	No	No	No	No	No	No	No	No	Normal	15.38	84.62	0	0	0
F	OD	Pseudophakic	No	0	1	0	0.3	0.501187	0.3	0.501187	21.9	8	13	70	Yes	No	No	No	No	No	No	No	No	Normal	0	84.62	0	0	15.38
F	OS	Pseudophakic	No	0.1	0.794328	0	0	1	0	1	20.8	12	14	76	Yes	Yes	Yes	No	No	No	No	No	No	Normal	0	100	0	0	0
F	OD	Pseudophakic	No	0.54	0.288403	0.3	0.1	0.794328	0.4	0.398107	20	9	9	83	No	Yes	No	Yes	No	No	No	No	No	Normal	0	0	100	0	0
F	OD	Pseudophakic	No	0.7	0.199526	0.4	0.3	0.501187	0.48	0.331131	19	11	14	84	No	No	No	Yes	No	No	No	No	No	Normal	28.57	64.29	0	0	7.14
F	OS	Pseudophakic	No	0.18	0.660693	0.4	0.4	0.398107	0.3	0.501187	19.9	9	14	90	Yes	No	No	No	No	No	No	No	No	Normal	0	92.86	0	7.14	0
F	OD	Pseudophakic	No	0.18	0.660693	0.1	0	1	0	1	20	7	15	68	Yes	Yes	Yes	No	No	No	No	No	No	Normal	0	100	0	0	0
F	OD	Pseudophakic	No	0.6	0.251189	0.7	0.54	0.288403	0.7	0.199526	18.7	7	7	72	No	No	No	Yes	Yes	Yes	No	No	No	Normal	71.43	28.57	0	0	0
F	OD	Pseudophakic	No	0.3	0.501187	0.1	0.3	0.501187	0.1	0.794328	19.2	9	11	86	No	No	Yes	No	No	No	No	No	No	Normal	0	0	45.45	54.55	0
F	OS	Pseudophakic	No	0.48	0.331131	0.18	0.1	0.794328	0.48	0.331131	19.1	11	16	76	No	Yes	No	No	No	No	No	No	No	Normal	0	81.25	0	0	18.75
M	OS	Pseudophakic	Yes	0.3	0.501187	0.18	0.18	0.660693	0.18	0.660693	16.9	8	11	83	No	Yes	Yes	No	No	No	No	No	No	Normal	0	72.73	0	27.27	0
M	OS	Pseudophakic	No	0.6	0.251189	0.48	0.4	0.398107	0.3	0.501187	20.1	7	12	93	No	No	No	Yes	No	No	No	No	No	Normal	25	41.67	0	0	33.33
F	OD	Pseudophakic	Yes	0.3	0.501187	0	0	1	0.1	0.794328	18.9	9	12	88	No	Yes	Yes	No	No	No	No	No	No	Normal	0	0	100	0	0
F	OS	Pseudophakic	No	0.3	0.501187	0.18	0.4	0.398107	0.4	0.398107	19.9	8	10	87	No	No	No	No	No	No	No	No	No	Normal	0	0	100	0	0
F	OD	Pseudophakic	No	0.54	0.288403	0.48	0.6	0.251189	0.6	0.251189	18.5	12	18	78	No	No	No	Yes	Yes	Yes	No	No	No	Normal	0	77.78	0	0	22.22
F	OD	Pseudophakic	No	0.3	0.501187	0.4	0.18	0.660693	0.4	0.398107	17.8	9	12	77	No	Yes	No	No	No	No	No	No	No	Normal	0	0	100	0	0
F	OD	Pseudophakic	No	0.18	0.660693	0.3	0.18	0.660693	0.3	0.501187	17.5	4	4	86	Yes	Yes	No	No	No	No	No	No	No	Normal	100	0	0	0	0
M	OD	Pseudophakic	No	0	1	0	0	1	0	1	18.3	10	13	81	Yes	Yes	Yes	No	No	No	No	No	No	Normal	0	0	100	0	0
F	OS	Pseudophakic	No	0.3	0.501187	0.48	0.6	0.251189	1	0.1	18.4	12	17	78	No	No	No	No	Yes	Yes	No	No	Yes	Normal	0	88.24	0	0	11.76
F	OS	Pseudophakic	No	0.3	0.501187	0.18	0.4	0.398107	0.4	0.398107	16.8	11	11	86	No	No	No	No	No	No	No	No	No	Normal	0	100	0	0	0
M	OS	Pseudophakic	No	0.3	0.501187	0.4	1	0.1	0.88	0.131826	19.7	7	11	68	No	No	No	No	Yes	Yes	No	Yes	No	Normal	36.36	54.55	0	0	9.09
F	OD	Pseudophakic	No	0.1	0.794328	0	0.1	0.794328	0.1	0.794328	17.1	9	12	71	Yes	Yes	Yes	No	No	No	No	No	No	Normal	58.33	25	0	0	16.67
F	OS	Pseudophakic	No	0.54	0.288403	0.54	0.6	0.251189	0.7	0.199526	18.4	10	18	85	No	No	No	Yes	Yes	Yes	No	No	No	Normal	0	38.89	0	61.11	0
F	OD	Pseudophakic	No	0.3	0.501187	0.18	0.1	0.794328	0.1	0.794328	18.3	8	12	85	No	Yes	Yes	No	No	No	No	No	No	Normal	0	83.33	0	0	16.67
F	OD	Pseudophakic	No	0.4	0.398107	0.54	0.54	0.288403	0.6	0.251189	16.8	10	13	81	No	No	No	No	Yes	Yes	No	No	No	Normal	0	84.62	0	0	15.38
F	OD	Pseudophakic	No	0.1	0.794328	0	0	1	0	1	16.7	8	10	77	Yes	Yes	Yes	No	No	No	No	No	No	Normal	0	10	80	0	10
M	OD	Pseudophakic	No	0.48	0.331131	0.3	0.18	0.660693	0.18	0.660693	16.2	9	11	88	No	Yes	Yes	No	No	No	No	No	No	Normal	72.73	27.27	0	0	0
F	OS	Pseudophakic	No	0.3	0.501187	0.18	0.54	0.288403	0.4	0.398107	17.5	12	13	79	No	No	No	No	Yes	No	No	No	No	Normal	0	61.54	15.38	23.08	0
F	OS	Pseudophakic	No	0.6	0.251189	0.54	0.18	0.660693	0.54	0.288403	17.8	7	10	81	No	Yes	No	Yes	No	Yes	No	No	No	Normal	0	0	60	40	0
F	OD	Pseudophakic	No	0.1	0.794328	0	0.1	0.794328	0.1	0.794328	16.8	5	5	81	Yes	Yes	Yes	No	No	No	No	No	No	Normal	0	0	100	0	0
F	OD	Pseudophakic	No	0.54	0.288403	0.4	0.54	0.288403	0.4	0.398107	17.3	12	16	88	No	No	No	Yes	Yes	No	No	No	No	Normal	0	93.75	0	6.25	0
F	OS	Pseudophakic	No	0.18	0.660693	0.4	0.3	0.501187	0.3	0.501187	16.4	10	12	88	Yes	No	No	No	No	No	No	No	No	Normal	91.67	8.33	0	0	0
M	OD	Pseudophakic	No	0.1	0.794328	0.3	0.1	0.794328	0.18	0.660693	16.1	6	8	80	Yes	Yes	Yes	No	No	No	No	No	No	Normal	0	87.5	0	0	12.5
F	OS	Pseudophakic	No	0.4	0.398107	0.3	0.4	0.398107	0.54	0.288403	16.4	11	13	77	No	No	No	No	No	Yes	No	No	No	Normal	23.08	69.23	0	7.69	0
F	OS	Pseudophakic	No	0.18	0.660693	0.1	0.18	0.660693	0.1	0.794328	16.1	8	9	82	Yes	Yes	Yes	No	No	No	No	No	No	Normal	22.22	33.33	0	44.44	0
M	OS	Pseudophakic	No	0.7	0.199526	0.88	0.88	0.131826	0.7	0.199526	14.7	5	7	84	No	No	No	Yes	Yes	Yes	No	No	No	Normal	0	100	0	0	0
F	OS	Pseudophakic	No	0	1	0.4	0.3	0.501187	0.3	0.501187	16.4	9	13	79	Yes	No	No	No	No	No	No	No	No	Normal	0	53.85	0	46.15	0
F	OS	Pseudophakic	No	1	0.1	1.98	1.98	0.0104713	1.98	0.0104713	15.9	6	7	88	No	No	No	Yes	Yes	Yes	Yes	Yes	Yes	Normal	57.14	28.57	0	0	14.29
F	OS	Pseudophakic	No	0.48	0.331131	0.18	0.1	0.794328	0.1	0.794328	14.7	9	10	87	No	Yes	Yes	No	No	No	No	No	No	Normal	10	90	0	0	0
F	OS	Pseudophakic	Yes	0.7	0.199526	0.54	0.88	0.131826	0.7	0.199526	16.1	12	15	84	No	No	No	Yes	Yes	Yes	No	No	No	Normal	6.67	93.33	0	0	0
F	OD	Pseudophakic	No	0.3	0.501187	0.3	0.18	0.660693	0.1	0.794328	14.9	4	4	76	No	Yes	Yes	No	No	No	No	No	No	Normal	100	0	0	0	0
F	OD	Pseudophakic	No	0.3	0.501187	0.6	0.1	0.794328	0.18	0.660693	14.4	12	14	81	No	Yes	Yes	No	No	No	No	No	No	Normal	0	21.43	0	78.57	0
F	OD	Pseudophakic	No	0.3	0.501187	0	0	1	0	1	16	9	11	88	No	Yes	Yes	No	No	No	No	No	No	Normal	0	100	0	0	0
M	OD	Pseudophakic	No	0.3	0.501187	0.18	0.18	0.660693	0.1	0.794328	15.1	4	5	91	No	Yes	Yes	No	No	No	No	No	No	Normal	0	0	100	0	0
M	OS	Pseudophakic	No	0.3	0.501187	0.4	0.18	0.660693	0.4	0.398107	15.1	8	9	79	No	Yes	No	No	No	No	No	No	No	Normal	77.78	22.22	0	0	0
F	OS	Pseudophakic	No	0.18	0.660693	0.18	0.1	0.794328	0.1	0.794328	14.6	11	12	76	Yes	Yes	Yes	No	No	No	No	No	No	Normal	25	16.67	0	58.33	0
F	OS	Pseudophakic	No	0.3	0.501187	0.18	0.1	0.794328	0.18	0.660693	14.5	8	9	93	No	Yes	Yes	No	No	No	No	No	No	Normal	55.56	11.11	0	0	33.33
F	OS	Pseudophakic	No	0.3	0.501187	0.18	0.18	0.660693	0.3	0.501187	15	12	13	76	No	Yes	No	No	No	No	No	No	No	Normal	38.46	0	0	61.54	0
F	OS	Pseudophakic	No	0.1	0.794328	0	0.18	0.660693	0.18	0.660693	11.9	9	9	80	Yes	Yes	Yes	No	No	No	No	No	No	Normal	44.44	33.33	0	22.22	0
F	OD	Pseudophakic	No	0.4	0.398107	0	0	1	0	1	13.1	7	7	84	No	Yes	Yes	No	No	No	No	No	No	Normal	0	100	0	0	0
M	OS	Pseudophakic	No	1.98	0.0104713	1.98	1.98	0.0104713	1.98	0.0104713	13.4	6	6	83	No	No	No	Yes	Yes	Yes	Yes	Yes	Yes	Normal	100	0	0	0	0
F	OD	Pseudophakic	No	0.18	0.660693	0.18	0.4	0.398107	0.3	0.501187	14	5	6	77	Yes	No	No	No	No	No	No	No	No	Normal	0	66.67	0	0	33.33
F	OS	Pseudophakic	No	0.3	0.501187	0.18	0.18	0.660693	0.3	0.501187	14.3	11	12	79	No	Yes	No	No	No	No	No	No	No	Normal	0	100	0	0	0
F	OS	Pseudophakic	No	0.6	0.251189	0.48	0.6	0.251189	1	0.1	13.8	12	14	85	No	No	No	Yes	Yes	Yes	No	No	Yes	Normal	14.29	21.43	0	42.86	21.43
M	OD	Pseudophakic	No	1	0.1	0.6	0.6	0.251189	0.6	0.251189	14.3	10	12	88	No	No	No	Yes	Yes	Yes	Yes	No	No	Normal	0	0	100	0	0
F	OD	Pseudophakic	Yes	0.3	0.501187	0.1	0.1	0.794328	0.1	0.794328	12.7	9	9	73	No	Yes	Yes	No	No	No	No	No	No	Normal	55.56	0	0	44.44	0
F	OS	Pseudophakic	No	0.3	0.501187	0.4	0.3	0.501187	0.3	0.501187	13.8	12	13	83	No	No	No	No	No	No	No	No	No	Normal	7.69	69.23	0	0	23.08
F	OS	Pseudophakic	No	0.54	0.288403	0.18	0.1	0.794328	0.1	0.794328	12.9	8	7	91	No	Yes	Yes	Yes	No	No	No	No	No	Normal	0	100	0	0	0
M	OS	Pseudophakic	No	0.4	0.398107	0.18	0.3	0.501187	0.3	0.501187	14	8	9	78	No	No	No	No	No	No	No	No	No	Normal	0	100	0	0	0
F	OD	Pseudophakic	No	0.3	0.501187	0.48	0.48	0.331131	0.6	0.251189	14	11	12	82	No	No	No	No	No	Yes	No	No	No	Normal	0	75	0	25	0
F	OS	Pseudophakic	No	0.18	0.660693	0	0.1	0.794328	0.1	0.794328	13.8	9	9	78	Yes	Yes	Yes	No	No	No	No	No	No	Normal	0	77.78	0	0	22.22
F	OD	Pseudophakic	No	0.3	0.501187	0.18	0.1	0.794328	0.1	0.794328	14.7	5	6	79	No	Yes	Yes	No	No	No	No	No	No	Normal	100	0	0	0	0
M	OD	Pseudophakic	No	1.3	0.0501187	1.3	0.4	0.398107	0.4	0.398107	11.8	9	9	84	No	No	No	Yes	No	No	Yes	No	No	Normal	11.11	88.89	0	0	0
F	OS	Pseudophakic	No	0.3	0.501187	0.3	0.3	0.501187	0.3	0.501187	13.5	12	13	74	No	No	No	No	No	No	No	No	No	Normal	23.08	30.77	0	23.08	23.08
F	OS	Pseudophakic	No	0.48	0.331131	0.3	0.3	0.501187	0.3	0.501187	12.6	8	8	93	No	No	No	No	No	No	No	No	No	Normal	37.5	50	0	12.5	0
F	OD	Pseudophakic	No	0	1	0	0	1	0	1	11.9	7	7	72	Yes	Yes	Yes	No	No	No	No	No	No	Normal	0	100	0	0	0
M	OS	Pseudophakic	No	0.4	0.398107	0.4	0.18	0.660693	0.18	0.660693	12.4	10	10	88	No	Yes	Yes	No	No	No	No	No	No	Normal	0	0	100	0	0
F	OS	Pseudophakic	No	0.18	0.660693	0.18	0.18	0.660693	0.18	0.660693	12.4	6	6	77	Yes	Yes	Yes	No	No	No	No	No	No	Normal	0	50	50	0	0
F	OS	Pseudophakic	No	0.1	0.794328	0.1	0	1	0	1	12.4	9	9	72	Yes	Yes	Yes	No	No	No	No	No	No	Normal	0	100	0	0	0
M	OS	Pseudophakic	No	0.18	0.660693	0.18	0.6	0.251189	0.6	0.251189	12.8	9	9	73	Yes	No	No	No	Yes	Yes	No	No	No	Normal	0	0	100	0	0
M	OD	Pseudophakic	No	0.88	0.131826	0.6	0.6	0.251189	0.54	0.288403	13.6	11	11	88	No	No	No	Yes	Yes	Yes	No	No	No	Normal	0	72.73	0	0	27.27
M	OD	Pseudophakic	No	0	1	0	0.3	0.501187	0.1	0.794328	13.1	13	14	73	Yes	No	Yes	No	No	No	No	No	No	Normal	21.43	35.71	0	28.57	14.29
F	OD	Pseudophakic	No	0.18	0.660693	0.18	0.1	0.794328	0	1	13.5	6	7	71	Yes	Yes	Yes	No	No	No	No	No	No	Normal	0	100	0	0	0
F	OS	Pseudophakic	No	0.3	0.501187	0.3	0.4	0.398107	0.3	0.501187	13.1	11	12	88	No	No	No	No	No	No	No	No	No	Normal	41.67	33.33	0	0	25
M	OS	Pseudophakic	No	0.54	0.288403	0.18	0.18	0.660693	0.18	0.660693	12.6	7	7	81	No	Yes	Yes	Yes	No	No	No	No	No	Normal	0	100	0	0	0
M	OS	Pseudophakic	No	0.4	0.398107	0.18	0.48	0.331131	0.48	0.331131	11.9	8	8	78	No	No	No	No	No	No	No	No	No	Normal	0	100	0	0	0
M	OD	Pseudophakic	No	0.6	0.251189	0.6	1.98	0.0104713	1.98	0.0104713	12.2	9	9	83	No	No	No	Yes	Yes	Yes	No	Yes	Yes	Normal	22.22	0	0	77.78	0
F	OD	Pseudophakic	No	0.18	0.660693	0	0.18	0.660693	0.18	0.660693	11.6	7	7	74	Yes	Yes	Yes	No	No	No	No	No	No	Normal	0	42.86	0	57.14	0
M	OS	Pseudophakic	No	0.18	0.660693	0.1	0.1	0.794328	0.1	0.794328	11.8	8	8	86	Yes	Yes	Yes	No	No	No	No	No	No	Normal	0	100	0	0	0
M	OS	Pseudophakic	No	0.3	0.501187	0.1	0.4	0.398107	0.4	0.398107	12.1	10	10	78	No	No	No	No	No	No	No	No	No	Normal	0	80	0	0	20
F	OD	Pseudophakic	No	0.4	0.398107	0.18	0.54	0.288403	0.6	0.251189	17.6	6	8	83	No	No	No	No	Yes	Yes	No	No	No	Normal	50	37.5	0	12.5	0
M	OS	Pseudophakic	No	0.3	0.501187	0.3	0.18	0.660693	0.18	0.660693	12.8	6	6	81	No	Yes	Yes	No	No	No	No	No	No	Normal	0	100	0	0	0
F	OS	Pseudophakic	No	0.3	0.501187	0.1	0	1	0	1	32	4	4	78	No	Yes	Yes	No	No	No	No	No	No	COVID	0	100	0	0	0
F	OS	Phakic	No	0.1	0.794328	0.1	0.18	0.660693	0.18	0.660693	18.9	5	5	75	Yes	Yes	Yes	No	No	No	No	No	No	Normal	0	100	0	0	0
M	OD	Phakic	No	0.54	0.288403	0.48	0.7	0.199526	0.7	0.199526	39.4	8	10	70	No	No	No	Yes	Yes	Yes	No	No	No	COVID	30	70	0	0	0
M	OS	Phakic	No	0.1	0.794328	0.1	0.18	0.660693	0.1	0.794328	34.6	11	28	71	Yes	Yes	Yes	No	No	No	No	No	No	COVID	0	89.29	0	10.71	0
F	OD	Phakic	No	0.3	0.501187	0.4	0.3	0.501187	0.18	0.660693	41.2	6	17	60	No	No	Yes	No	No	No	No	No	No	COVID	0	100	0	0	0
M	OS	Phakic	No	0.3	0.501187	0.18	0.6	0.251189	0.7	0.199526	14	12	13	62	No	No	No	No	Yes	Yes	No	No	No	COVID	0	100	0	0	0
M	OD	Phakic	No	0.4	0.398107	0.4	0.4	0.398107	1.1	0.0794328	40.1	12	39	64	No	No	No	No	No	Yes	No	No	Yes	COVID	0	25.64	25.64	38.46	10.26
M	OD	Phakic	No	0.18	0.660693	0.3	0.3	0.501187	0.3	0.501187	12	13	13	65	Yes	No	No	No	No	No	No	No	No	COVID	0	100	0	0	0
F	OS	Phakic	No	0.18	0.660693	0.1	0.3	0.501187	1.24	0.057544	39.7	7	20	78	Yes	No	No	No	No	Yes	No	No	Yes	COVID	0	90	0	0	10
M	OD	Phakic	Yes	0.54	0.288403	0.18	0.3	0.501187	0.48	0.331131	38	12	20	61	No	No	No	Yes	No	No	No	No	No	COVID	95	5	0	0	0
M	OS	Phakic	No	1.18	0.0660693	1.3	1.3	0.0501187	1.98	0.0104713	37.3	8	13	49	No	No	No	Yes	Yes	Yes	Yes	Yes	Yes	COVID	23.08	38.46	0	38.46	0
F	OD	Phakic	No	0.6	0.251189	1	0	1	0.18	0.660693	38.6	10	14	74	No	Yes	Yes	Yes	No	No	No	No	No	COVID	100	0	0	0	0
M	OD	Phakic	No	0.7	0.199526	0.4	0.4	0.398107	0.48	0.331131	38.8	13	33	67	No	No	No	Yes	No	No	No	No	No	COVID	0	33.33	48.48	9.09	9.09
M	OS	Phakic	Yes	0.88	0.131826	0.4	0.3	0.501187	0.7	0.199526	28.4	10	15	61	No	No	No	Yes	No	Yes	No	No	No	COVID	0	93.33	0	6.67	0
M	OD	Phakic	No	0.4	0.398107	0.18	0.18	0.660693	0.18	0.660693	37	9	16	86	No	Yes	Yes	No	No	No	No	No	No	COVID	0	100	0	0	0
M	OD	Phakic	No	0.6	0.251189	0.48	0.3	0.501187	0.3	0.501187	35.8	4	11	81	No	No	No	Yes	No	No	No	No	No	COVID	9.09	0	90.91	0	0
M	OD	Phakic	No	0.54	0.288403	0.48	0.3	0.501187	0.3	0.501187	35.7	13	35	79	No	No	No	Yes	No	No	No	No	No	COVID	0	0	100	0	0
F	OS	Phakic	No	0.6	0.251189	1	1.3	0.0501187	1.3	0.0501187	15.2	7	8	77	No	No	No	Yes	Yes	Yes	No	Yes	Yes	COVID	100	0	0	0	0
M	OS	Phakic	No	0.4	0.398107	0.3	0.3	0.501187	0.4	0.398107	35	11	21	62	No	No	No	No	No	No	No	No	No	COVID	14.29	85.71	0	0	0
M	OD	Phakic	Yes	0.18	0.660693	0	0	1	0.54	0.288403	34	7	7	75	Yes	Yes	No	No	No	Yes	No	No	No	COVID	28.57	71.43	0	0	0
F	OD	Phakic	No	1.3	0.0501187	1.98	1.98	0.0104713	1.98	0.0104713	32.8	9	14	80	No	No	No	Yes	Yes	Yes	Yes	Yes	Yes	COVID	57.14	42.86	0	0	0
F	OS	Phakic	No	0.18	0.660693	0.18	0.18	0.660693	0.3	0.501187	23.6	11	23	63	Yes	Yes	Yes	No	No	No	No	No	No	COVID	0	86.96	13.04	0	0
F	OD	Phakic	No	0.3	0.501187	0.18	0	1	0	1	35.2	10	27	69	No	Yes	Yes	No	No	No	No	No	No	COVID	0	0	96.3	3.7	0
M	OS	Phakic	No	0.3	0.501187	0.18	0.48	0.331131	1	0.1	35.3	8	19	69	No	No	No	No	No	Yes	No	No	Yes	COVID	0	31.58	68.42	0	0
F	OS	Phakic	No	0.3	0.501187	0	0.1	0.794328	0.3	0.501187	33.6	7	18	73	No	Yes	No	No	No	No	No	No	No	COVID	0	61.11	0	38.89	0
F	OS	Phakic	No	0.18	0.660693	0.3	0.7	0.199526	0.18	0.660693	32.2	8	14	85	Yes	No	Yes	No	Yes	No	No	No	No	COVID	0	100	0	0	0
M	OD	Phakic	No	0.4	0.398107	0.4	0.3	0.501187	0.3	0.501187	29.8	12	23	80	No	No	No	No	No	No	No	No	No	COVID	21.74	17.39	60.87	0	0
F	OS	Phakic	No	1	0.1	0.88	1.1	0.0794328	0.6	0.251189	33.9	6	9	79	No	No	No	Yes	Yes	Yes	Yes	Yes	No	COVID	0	100	0	0	0
F	OS	Phakic	Yes	0.88	0.131826	0.3	0.48	0.331131	0.1	0.794328	34.3	10	27	77	No	No	No	Yes	No	No	No	No	No	COVID	0	59.26	0	40.74	0
M	OD	Phakic	No	0.1	0.794328	0.1	0.18	0.660693	0	1	33.8	11	26	75	Yes	Yes	Yes	No	No	No	No	No	No	COVID	0	76.92	0	23.08	0
M	OD	Phakic	No	0.3	0.501187	0.18	0	1	0.1	0.794328	26.3	12	13	73	No	Yes	No	No	No	No	No	No	No	COVID	0	100	0	0	0
M	OD	Phakic	No	0.48	0.331131	0.4	0.4	0.398107	0.3	0.501187	32.1	9	18	73	No	No	No	No	No	No	No	No	No	COVID	5.56	94.44	0	0	0
F	OS	Phakic	No	0	1	0	0	1	0	1	33.2	7	13	77	Yes	Yes	Yes	No	No	No	No	No	No	COVID	0	100	0	0	0
M	OD	Phakic	No	0.48	0.331131	0.48	0.4	0.398107	0.4	0.398107	32.5	7	7	67	No	No	No	No	No	No	No	No	No	COVID	42.86	57.14	0	0	0
M	OS	Phakic	No	0.6	0.251189	0.4	0.18	0.660693	0.48	0.331131	33.4	10	25	75	No	Yes	No	Yes	No	No	No	No	No	COVID	0	100	0	0	0
F	OD	Phakic	No	0.1	0.794328	0.3	0.1	0.794328	0.18	0.660693	32.1	6	12	63	Yes	Yes	Yes	No	No	No	No	No	No	COVID	8.33	83.33	8.33	0	0
F	OD	Phakic	Yes	0.3	0.501187	0	0.88	0.131826	0.1	0.794328	31	5	21	74	No	No	Yes	No	Yes	No	No	No	No	COVID	4.76	71.43	0	23.81	0
M	OS	Phakic	No	0.18	0.660693	0.4	0.4	0.398107	0.18	0.660693	30.8	10	18	83	Yes	No	Yes	No	No	No	No	No	No	COVID	77.78	11.11	0	0	11.11
F	OD	Phakic	Yes	0.3	0.501187	0	0.3	0.501187	0.88	0.131826	22.4	11	18	89	No	No	No	No	No	Yes	No	No	No	COVID	0	100	0	0	0
M	OS	Phakic	No	1.98	0.0104713	1.98	1	0.1	1.98	0.0104713	29.9	7	13	84	No	No	No	Yes	Yes	Yes	Yes	Yes	Yes	COVID	0	38.46	61.54	0	0
F	OS	Phakic	No	0.3	0.501187	0.18	0.1	0.794328	0.6	0.251189	30.4	11	29	68	No	Yes	No	No	No	Yes	No	No	No	COVID	0	68.97	0	10.34	20.69
F	OD	Phakic	No	0.18	0.660693	1.1	1.98	0.0104713	1.98	0.0104713	29.6	13	15	79	Yes	No	No	No	Yes	Yes	No	Yes	Yes	COVID	46.67	40	0	0	13.33
F	OD	Phakic	No	0.3	0.501187	0.18	0.1	0.794328	0	1	30.3	13	30	70	No	Yes	Yes	No	No	No	No	No	No	COVID	0	20	73.33	6.67	0
F	OD	Phakic	Yes	0.18	0.660693	0	0.1	0.794328	0	1	22.4	12	21	68	Yes	Yes	Yes	No	No	No	No	No	No	COVID	0	57.14	14.29	28.57	0
M	OD	Phakic	No	1	0.1	0.88	0.88	0.131826	1.1	0.0794328	25.2	5	10	92	No	No	No	Yes	Yes	Yes	Yes	No	Yes	COVID	0	100	0	0	0
F	OD	Phakic	No	0.3	0.501187	0.1	0.3	0.501187	0.18	0.660693	28	6	17	62	No	No	Yes	No	No	No	No	No	No	COVID	64.71	0	0	35.29	0
M	OD	Phakic	No	0.54	0.288403	0.18	0.3	0.501187	0.3	0.501187	14.2	8	9	70	No	No	No	Yes	No	No	No	No	No	COVID	0	100	0	0	0
F	OD	Phakic	No	0.18	0.660693	0	0	1	0	1	14.2	6	7	68	Yes	Yes	Yes	No	No	No	No	No	No	Normal	0	71.43	0	0	28.57
M	OS	Phakic	No	0.54	0.288403	0.1	0.18	0.660693	0.1	0.794328	27.8	9	21	68	No	Yes	Yes	Yes	No	No	No	No	No	COVID	38.1	42.86	0	19.05	0
F	OS	Phakic	No	1.98	0.0104713	1.98	1.98	0.0104713	2.28	0.00524807	27.6	6	16	74	No	No	No	Yes	Yes	Yes	Yes	Yes	Yes	COVID	0	100	0	0	0
M	OS	Phakic	No	0.18	0.660693	0	0.3	0.501187	0.18	0.660693	28.4	9	20	78	Yes	No	Yes	No	No	No	No	No	No	COVID	5	15	75	0	5
M	OD	Phakic	No	0.48	0.331131	0.18	0	1	0.18	0.660693	27	8	14	59	No	Yes	Yes	No	No	No	No	No	No	COVID	0	0	78.57	0	21.43
M	OS	Phakic	No	1.98	0.0104713	1	1.24	0.057544	1.24	0.057544	11.5	9	9	88	No	No	No	Yes	Yes	Yes	Yes	Yes	Yes	COVID	0	0	100	0	0
M	OD	Phakic	No	0.18	0.660693	0.1	0.3	0.501187	0.3	0.501187	12.6	11	11	81	Yes	No	No	No	No	No	No	No	No	Normal	0	72.73	0	0	27.27
M	OS	Phakic	No	1.1	0.0794328	0.4	0.4	0.398107	0.3	0.501187	13.7	11	12	79	No	No	No	Yes	No	No	Yes	No	No	COVID	0	0	100	0	0
M	OD	Phakic	No	0.3	0.501187	0.48	0.4	0.398107	0.88	0.131826	26.6	11	18	76	No	No	No	No	No	Yes	No	No	No	COVID	22.22	77.78	0	0	0
F	OD	Phakic	No	0.88	0.131826	0.7	0.7	0.199526	0.7	0.199526	25.6	8	17	74	No	No	No	Yes	Yes	Yes	No	No	No	COVID	0	47.06	52.94	0	0
F	OS	Phakic	No	0.4	0.398107	0.88	1	0.1	0.18	0.660693	26.1	9	19	71	No	No	Yes	No	Yes	No	No	Yes	No	COVID	52.63	5.26	0	42.11	0
F	OD	Phakic	No	0.1	0.794328	0	0.1	0.794328	0	1	24.8	8	13	78	Yes	Yes	Yes	No	No	No	No	No	No	COVID	0	0	100	0	0
M	OS	Phakic	Yes	0.88	0.131826	0.54	0.7	0.199526	0.7	0.199526	24.7	13	24	85	No	No	No	Yes	Yes	Yes	No	No	No	COVID	12.5	54.17	0	33.33	0
F	OD	Phakic	No	0	1	0	0	1	0	1	24.6	12	13	66	Yes	Yes	Yes	No	No	No	No	No	No	COVID	0	100	0	0	0
F	OS	Phakic	No	0.1	0.794328	0.1	0	1	0	1	23.8	9	11	80	Yes	Yes	Yes	No	No	No	No	No	No	COVID	0	0	100	0	0
M	OS	Phakic	No	0.48	0.331131	0.48	0.4	0.398107	0.18	0.660693	23	7	10	84	No	No	Yes	No	No	No	No	No	No	COVID	0	100	0	0	0
M	OS	Phakic	No	0.3	0.501187	0.4	0.1	0.794328	0.3	0.501187	24.1	11	21	81	No	Yes	No	No	No	No	No	No	No	COVID	0	42.86	57.14	0	0
M	OD	Phakic	No	0	1	0.18	0.18	0.660693	0.18	0.660693	24	7	15	58	Yes	Yes	Yes	No	No	No	No	No	No	COVID	26.67	60	0	13.33	0
M	OD	Phakic	Yes	0.1	0.794328	0.1	0.1	0.794328	0.1	0.794328	22.7	11	18	74	Yes	Yes	Yes	No	No	No	No	No	No	COVID	0	5.56	61.11	33.33	0
M	OD	Phakic	Yes	0.7	0.199526	0.54	0.88	0.131826	1.18	0.0660693	21.9	7	9	89	No	No	No	Yes	Yes	Yes	No	No	Yes	COVID	0	100	0	0	0
M	OS	Phakic	Yes	0.3	0.501187	0.4	0.4	0.398107	0.3	0.501187	21.7	7	10	77	No	No	No	No	No	No	No	No	No	COVID	30	70	0	0	0
F	OD	Phakic	Yes	0.88	0.131826	1	1.98	0.0104713	1.98	0.0104713	22.4	5	5	80	No	No	No	Yes	Yes	Yes	No	Yes	Yes	COVID	60	40	0	0	0
F	OS	Phakic	Yes	1.98	0.0104713	0.54	0.48	0.331131	0.7	0.199526	23.6	8	12	55	No	No	No	Yes	No	Yes	Yes	No	No	COVID	0	100	0	0	0
F	OD	Phakic	Yes	0.54	0.288403	0.48	0.48	0.331131	0.48	0.331131	13.8	11	13	61	No	No	No	Yes	No	No	No	No	No	Normal	0	46.15	53.85	0	0
F	OD	Pseudophakic	Yes	1.98	0.0104713	0.4	0.54	0.288403	0.54	0.288403	23.3	8	12	82	No	No	No	Yes	Yes	Yes	Yes	No	No	Normal	0	50	0	50	0
F	OD	Phakic	Yes	1.98	0.0104713	1.98	1.98	0.0104713	1.98	0.0104713	23.9	7	11	85	No	No	No	Yes	Yes	Yes	Yes	Yes	Yes	Normal	0	100	0	0	0
F	OS	Phakic	No	0.18	0.660693	0	0	1	0	1	22.1	11	14	75	Yes	Yes	Yes	No	No	No	No	No	No	Normal	0	100	0	0	0
F	OD	Phakic	No	0.4	0.398107	0.3	0.18	0.660693	0.18	0.660693	21.5	13	19	69	No	Yes	Yes	No	No	No	No	No	No	Normal	0	21.05	36.84	42.11	0
M	OD	Phakic	Yes	1.18	0.0660693	0.6	0.3	0.501187	0.54	0.288403	23.5	11	21	83	No	No	No	Yes	No	Yes	Yes	No	No	Normal	0	76.19	0	9.52	14.29
M	OD	Phakic	Yes	0.3	0.501187	0.1	0.18	0.660693	0.18	0.660693	23.6	10	18	93	No	Yes	Yes	No	No	No	No	No	No	Normal	22.22	33.33	0	44.44	0
F	OS	Phakic	No	0.18	0.660693	0	0	1	0.1	0.794328	24	6	10	66	Yes	Yes	Yes	No	No	No	No	No	No	Normal	20	80	0	0	0
F	OD	Phakic	Yes	0.4	0.398107	1.18	1	0.1	0.7	0.199526	17.7	7	8	83	No	No	No	No	Yes	Yes	No	Yes	No	Normal	0	0	100	0	0
M	OD	Phakic	No	0.3	0.501187	0.1	0.48	0.331131	0.54	0.288403	13.1	5	6	70	No	No	No	No	No	Yes	No	No	No	Normal	0	33.33	66.67	0	0
F	OD	Phakic	No	0.6	0.251189	0.48	0.48	0.331131	0.3	0.501187	22.7	11	19	77	No	No	No	Yes	No	No	No	No	No	Normal	0	100	0	0	0
F	OD	Phakic	Yes	0.4	0.398107	0.18	0.3	0.501187	0.3	0.501187	22.9	13	21	75	No	No	No	No	No	No	No	No	No	Normal	0	28.57	0	66.67	4.76
F	OS	Phakic	No	0.1	0.794328	0.1	0.18	0.660693	0.18	0.660693	23.5	4	4	72	Yes	Yes	Yes	No	No	No	No	No	No	Normal	0	100	0	0	0
M	OS	Phakic	No	1.98	0.0104713	0	0	1	0.1	0.794328	22.4	8	12	75	No	Yes	Yes	Yes	No	No	Yes	No	No	Normal	0	100	0	0	0
M	OS	Phakic	No	0.3	0.501187	0.18	0.3	0.501187	0.4	0.398107	22.3	8	12	65	No	No	No	No	No	No	No	No	No	Normal	41.67	41.67	16.67	0	0
M	OD	Phakic	Yes	0.3	0.501187	0	0.1	0.794328	0.3	0.501187	22.4	10	15	61	No	Yes	No	No	No	No	No	No	No	Normal	0	20	80	0	0
M	OS	Phakic	No	0.4	0.398107	0.18	0.18	0.660693	0.1	0.794328	21	9	13	78	No	Yes	Yes	No	No	No	No	No	No	Normal	0	92.31	0	0	7.69
F	OD	Phakic	No	0.7	0.199526	0.54	0.4	0.398107	0.88	0.131826	21.7	9	14	95	No	No	No	Yes	No	Yes	No	No	Yes	Normal	0	100	0	0	0
F	OS	Phakic	No	0.4	0.398107	0.1	0.1	0.794328	0.1	0.794328	22.9	9	16	55	No	Yes	Yes	No	No	No	No	No	No	Normal	0	93.75	0	0	6.25
M	OS	Phakic	No	1.24	0.057544	1	1	0.1	1	0.1	20.8	9	10	66	No	No	No	Yes	Yes	Yes	Yes	Yes	Yes	Normal	0	100	0	0	0
M	OS	Phakic	No	0.3	0.501187	0.18	0.18	0.660693	0.1	0.794328	21.2	11	15	81	No	Yes	Yes	No	No	No	No	No	No	Normal	0	100	0	0	0
F	OS	Phakic	Yes	0.6	0.251189	0.4	0.4	0.398107	0.4	0.398107	21.7	6	9	79	No	No	No	Yes	No	No	No	No	No	Normal	0	100	0	0	0
F	OS	Phakic	No	0.18	0.660693	0.1	0.18	0.660693	0.18	0.660693	21.4	10	13	81	Yes	Yes	Yes	No	No	No	No	No	No	Normal	100	0	0	0	0
M	OD	Phakic	No	0.54	0.288403	0.3	0.1	0.794328	0.1	0.794328	21.3	14	21	72	No	Yes	Yes	Yes	No	No	No	No	No	Normal	14.29	23.81	0	47.62	14.29
F	OD	Phakic	Yes	0.48	0.331131	0.18	0.3	0.501187	0	1	23.8	10	18	74	No	No	Yes	No	No	No	No	No	No	Normal	33.33	66.67	0	0	0
F	OS	Phakic	No	0.4	0.398107	0.1	0	1	0	1	17.5	4	4	58	No	Yes	Yes	No	No	No	No	No	No	Normal	0	100	0	0	0
F	OS	Phakic	No	0.48	0.331131	0.7	0.88	0.131826	0.48	0.331131	21	10	16	74	No	No	No	No	Yes	No	No	No	No	Normal	68.75	6.25	0	0	25
M	OS	Phakic	No	0.1	0.794328	0.1	0.1	0.794328	0.3	0.501187	21.9	7	10	89	Yes	Yes	No	No	No	No	No	No	No	Normal	0	100	0	0	0
F	OD	Phakic	No	0.48	0.331131	0.54	0.4	0.398107	0.4	0.398107	20.7	9	15	94	No	No	No	No	No	No	No	No	No	Normal	33.33	66.67	0	0	0
M	OD	Phakic	No	1.98	0.0104713	0.88	1.98	0.0104713	0.88	0.131826	19.4	5	9	71	No	No	No	Yes	Yes	Yes	Yes	Yes	No	Normal	66.67	0	0	33.33	0
M	OS	Phakic	No	1	0.1	0.18	0	1	0	1	21	13	21	69	No	Yes	Yes	Yes	No	No	Yes	No	No	Normal	0	90.48	0	0	9.52
F	OD	Phakic	Yes	0.4	0.398107	0.88	1	0.1	1	0.1	18.2	8	11	76	No	No	No	No	Yes	Yes	No	Yes	Yes	Normal	0	0	100	0	0
M	OD	Phakic	No	0.3	0.501187	0.18	0.3	0.501187	0.18	0.660693	21.1	9	17	71	No	No	Yes	No	No	No	No	No	No	Normal	47.06	5.88	0	47.06	0
F	OD	Phakic	No	0.3	0.501187	0.1	0.18	0.660693	0.1	0.794328	21.7	10	14	68	No	Yes	Yes	No	No	No	No	No	No	Normal	100	0	0	0	0
M	OS	Phakic	Yes	0.7	0.199526	0.4	0.3	0.501187	0.3	0.501187	21.1	11	16	71	No	No	No	Yes	No	No	No	No	No	Normal	0	87.5	0	0	12.5
F	OS	Phakic	Yes	0.18	0.660693	0	0.1	0.794328	0	1	20.4	8	11	68	Yes	Yes	Yes	No	No	No	No	No	No	Normal	0	100	0	0	0
M	OS	Phakic	No	0.6	0.251189	0.3	0.18	0.660693	0.1	0.794328	20.8	10	14	82	No	Yes	Yes	Yes	No	No	No	No	No	Normal	35.71	57.14	0	0	7.14
M	OS	Phakic	No	1.3	0.0501187	0.7	0.4	0.398107	0.18	0.660693	20.8	12	19	65	No	No	Yes	Yes	No	No	Yes	No	No	Normal	15.79	78.95	0	0	5.26
F	OS	Phakic	Yes	0.7	0.199526	0.4	0.3	0.501187	0.48	0.331131	17.2	11	14	84	No	No	No	Yes	No	No	No	No	No	Normal	0	50	50	0	0
M	OD	Phakic	No	0.4	0.398107	0	0	1	0	1	20.5	10	16	85	No	Yes	Yes	No	No	No	No	No	No	Normal	0	62.5	0	31.25	6.25
F	OS	Phakic	No	0.48	0.331131	0.3	0.3	0.501187	1.18	0.0660693	20.8	12	20	64	No	No	No	No	No	Yes	No	No	Yes	Normal	15	60	0	25	0
M	OD	Phakic	No	0.54	0.288403	1	0.48	0.331131	0.6	0.251189	19.9	7	8	66	No	No	No	Yes	No	Yes	No	No	No	Normal	0	100	0	0	0
M	OD	Phakic	No	0.48	0.331131	0.18	0.18	0.660693	0.4	0.398107	16.4	12	16	84	No	Yes	No	No	No	No	No	No	No	Normal	0	100	0	0	0
F	OD	Phakic	No	0.54	0.288403	0.3	0.1	0.794328	0.18	0.660693	19.6	13	18	70	No	Yes	Yes	Yes	No	No	No	No	No	Normal	0	55.56	0	44.44	0
F	OS	Phakic	No	0.1	0.794328	0.1	0.1	0.794328	0	1	19	11	17	51	Yes	Yes	Yes	No	No	No	No	No	No	Normal	5.88	94.12	0	0	0
M	OD	Phakic	Yes	0.7	0.199526	0.6	0.7	0.199526	0.7	0.199526	12.1	9	9	82	No	No	No	Yes	Yes	Yes	No	No	No	Normal	66.67	33.33	0	0	0
M	OD	Phakic	No	1	0.1	0.3	0.3	0.501187	0.1	0.794328	18.2	11	14	92	No	No	Yes	Yes	No	No	Yes	No	No	Normal	0	100	0	0	0
M	OS	Phakic	No	0.18	0.660693	0.48	0.6	0.251189	1.3	0.0501187	20	13	20	70	Yes	No	No	No	Yes	Yes	No	No	Yes	Normal	25	60	0	0	15
M	OD	Phakic	No	0.1	0.794328	0.1	0.1	0.794328	0	1	17.5	10	12	65	Yes	Yes	Yes	No	No	No	No	No	No	Normal	0	100	0	0	0
F	OS	Phakic	No	0.18	0.660693	0	0.18	0.660693	0.1	0.794328	20.1	10	11	62	Yes	Yes	Yes	No	No	No	No	No	No	Normal	36.36	27.27	0	36.36	0
M	OD	Phakic	No	0.88	0.131826	0.18	0.18	0.660693	0.18	0.660693	18.9	7	8	70	No	Yes	Yes	Yes	No	No	No	No	No	Normal	50	0	50	0	0
F	OS	Phakic	No	0	1	0	0.18	0.660693	0.1	0.794328	19.2	7	10	65	Yes	Yes	Yes	No	No	No	No	No	No	Normal	50	50	0	0	0
F	OD	Phakic	No	0.4	0.398107	0.18	0.1	0.794328	0.18	0.660693	17.3	9	11	83	No	Yes	Yes	No	No	No	No	No	No	Normal	0	100	0	0	0
M	OS	Phakic	Yes	0.54	0.288403	0.4	0.4	0.398107	0.3	0.501187	19	12	19	75	No	No	No	Yes	No	No	No	No	No	Normal	0	21.05	15.79	47.37	15.79
F	OS	Phakic	No	0.88	0.131826	1	0.88	0.131826	0.6	0.251189	17.3	11	14	73	No	No	No	Yes	Yes	Yes	No	No	No	Normal	21.43	64.29	0	0	14.29
F	OS	Phakic	No	0.3	0.501187	0.18	0.18	0.660693	0.18	0.660693	19.1	6	8	75	No	Yes	Yes	No	No	No	No	No	No	Normal	12.5	87.5	0	0	0
F	OS	Phakic	No	0.4	0.398107	0.3	0.18	0.660693	0.3	0.501187	18.9	12	18	71	No	Yes	No	No	No	No	No	No	No	Normal	0	100	0	0	0
M	OS	Phakic	No	0.18	0.660693	0	0	1	0	1	18.4	4	7	70	Yes	Yes	Yes	No	No	No	No	No	No	Normal	57.14	42.86	0	0	0
F	OS	Phakic	No	0.18	0.660693	1.98	1.18	0.0660693	0.54	0.288403	17.3	10	12	80	Yes	No	No	No	Yes	Yes	No	Yes	No	Normal	0	100	0	0	0
F	OD	Phakic	No	0.7	0.199526	0.7	0.7	0.199526	0.48	0.331131	18	10	15	92	No	No	No	Yes	Yes	No	No	No	No	Normal	0	86.67	0	13.33	0
F	OD	Phakic	No	0	1	0.1	0	1	0.18	0.660693	17.3	5	8	67	Yes	Yes	Yes	No	No	No	No	No	No	Normal	0	100	0	0	0
M	OD	Phakic	No	0.3	0.501187	0.3	0	1	0	1	17.6	11	16	66	No	Yes	Yes	No	No	No	No	No	No	Normal	56.25	0	43.75	0	0
M	OS	Phakic	No	0.3	0.501187	0.3	0.18	0.660693	0.18	0.660693	15.6	5	6	78	No	Yes	Yes	No	No	No	No	No	No	Normal	0	100	0	0	0
F	OD	Phakic	No	0.88	0.131826	0	0.1	0.794328	0	1	17.2	11	14	28	No	Yes	Yes	Yes	No	No	No	No	No	Normal	21.43	71.43	7.14	0	0
F	OS	Phakic	Yes	1.98	0.0104713	1.98	1.98	0.0104713	1.98	0.0104713	17.3	9	10	76	No	No	No	Yes	Yes	Yes	Yes	Yes	Yes	Normal	0	100	0	0	0
M	OS	Phakic	No	0.88	0.131826	0.4	0.4	0.398107	0.3	0.501187	17	11	14	77	No	No	No	Yes	No	No	No	No	No	Normal	0	85.71	0	0	14.29
M	OD	Phakic	No	0.3	0.501187	0.18	0	1	0.3	0.501187	17.7	12	16	80	No	Yes	No	No	No	No	No	No	No	Normal	18.75	50	0	31.25	0
M	OS	Phakic	Yes	0.7	0.199526	0.54	0.3	0.501187	0.3	0.501187	12.2	13	13	60	No	No	No	Yes	No	No	No	No	No	Normal	0	100	0	0	0
F	OD	Phakic	No	1	0.1	0.18	0.18	0.660693	0.18	0.660693	15.7	9	11	90	No	Yes	Yes	Yes	No	No	Yes	No	No	Normal	36.36	0	0	63.64	0
F	OD	Phakic	No	0.18	0.660693	0.1	0	1	0.3	0.501187	16.8	13	16	62	Yes	Yes	No	No	No	No	No	No	No	Normal	43.75	18.75	37.5	0	0
F	OS	Phakic	No	1.24	0.057544	0.48	0.18	0.660693	0.18	0.660693	12	12	12	81	No	Yes	Yes	Yes	No	No	Yes	No	No	Normal	0	58.33	41.67	0	0
F	OD	Phakic	No	0.1	0.794328	0	0	1	0	1	17.4	7	12	70	Yes	Yes	Yes	No	No	No	No	No	No	Normal	0	0	100	0	0
M	OD	Phakic	No	0.7	0.199526	0.18	0.1	0.794328	0.1	0.794328	16.8	7	9	67	No	Yes	Yes	Yes	No	No	No	No	No	Normal	0	77.78	0	0	22.22
M	OS	Phakic	No	0.6	0.251189	0.3	0.3	0.501187	0.3	0.501187	17.2	11	15	79	No	No	No	Yes	No	No	No	No	No	Normal	0	100	0	0	0
F	OS	Phakic	No	0.18	0.660693	0	0	1	0	1	16.8	10	13	65	Yes	Yes	Yes	No	No	No	No	No	No	Normal	30.77	38.46	7.69	0	23.08
M	OD	Phakic	No	0.18	0.660693	0.3	0.3	0.501187	0.4	0.398107	17.3	11	16	78	Yes	No	No	No	No	No	No	No	No	Normal	31.25	0	0	68.75	0
M	OD	Phakic	No	0.18	0.660693	0.1	0.18	0.660693	0.48	0.331131	15.6	6	7	82	Yes	Yes	No	No	No	No	No	No	No	Normal	85.71	14.29	0	0	0
F	OD	Phakic	No	0.18	0.660693	0.18	0.18	0.660693	0	1	16.9	8	11	86	Yes	Yes	Yes	No	No	No	No	No	No	Normal	0	0	72.73	27.27	0
M	OS	Phakic	No	1	0.1	0.54	0.4	0.398107	0.4	0.398107	15.6	11	13	75	No	No	No	Yes	No	No	Yes	No	No	Normal	30.77	53.85	0	0	15.38
F	OD	Phakic	No	1.98	0.0104713	1.98	1.98	0.0104713	1.98	0.0104713	17.4	9	13	78	No	No	No	Yes	Yes	Yes	Yes	Yes	Yes	Normal	0	46.15	0	53.85	0
F	OS	Phakic	Yes	1.3	0.0501187	1.18	1	0.1	1.18	0.0660693	16.6	12	15	85	No	No	No	Yes	Yes	Yes	Yes	Yes	Yes	Normal	0	80	0	0	20
F	OS	Phakic	No	0.54	0.288403	0.3	0.3	0.501187	0.3	0.501187	16.4	12	15	72	No	No	No	Yes	No	No	No	No	No	Normal	66.67	26.67	0	6.67	0
M	OD	Phakic	No	0	1	0.1	0.18	0.660693	0.1	0.794328	16.6	7	9	85	Yes	Yes	Yes	No	No	No	No	No	No	Normal	0	88.89	0	0	11.11
F	OD	Phakic	Yes	1	0.1	0.54	1.98	0.0104713	1.98	0.0104713	12.3	6	6	72	No	No	No	Yes	Yes	Yes	Yes	Yes	Yes	Normal	100	0	0	0	0
M	OS	Phakic	No	0.4	0.398107	0.3	0.4	0.398107	0.3	0.501187	16.7	11	13	76	No	No	No	No	No	No	No	No	No	Normal	0	61.54	38.46	0	0
M	OD	Phakic	No	0.7	0.199526	0.3	0.48	0.331131	0.48	0.331131	13.6	9	10	84	No	No	No	Yes	No	No	No	No	No	Normal	80	20	0	0	0
F	OD	Phakic	No	0.7	0.199526	0.4	0.48	0.331131	0.54	0.288403	17	11	14	79	No	No	No	Yes	No	Yes	No	No	No	Normal	0	85.71	0	0	14.29
M	OS	Phakic	No	0.3	0.501187	0.3	0	1	0	1	16.1	12	15	67	No	Yes	Yes	No	No	No	No	No	No	Normal	0	26.67	0	73.33	0
F	OS	Phakic	No	0.18	0.660693	0.1	0.1	0.794328	0.18	0.660693	15.9	7	9	62	Yes	Yes	Yes	No	No	No	No	No	No	Normal	44.44	55.56	0	0	0
M	OD	Phakic	No	0.4	0.398107	0.18	0.3	0.501187	0.3	0.501187	15.3	11	14	73	No	No	No	No	No	No	No	No	No	Normal	7.14	71.43	0	0	21.43
M	OD	Phakic	No	0.4	0.398107	0.4	0.3	0.501187	0.3	0.501187	14.4	11	12	82	No	No	No	No	No	No	No	No	No	Normal	16.67	83.33	0	0	0
F	OS	Phakic	No	0.1	0.794328	0	0	1	0	1	15.6	11	13	64	Yes	Yes	Yes	No	No	No	No	No	No	Normal	38.46	15.38	0	46.15	0
F	OD	Phakic	No	1.98	0.0104713	1	0.54	0.288403	0.54	0.288403	15.6	8	9	64	No	No	No	Yes	Yes	Yes	Yes	No	No	Normal	0	100	0	0	0
F	OD	Phakic	Yes	1.98	0.0104713	1	1.1	0.0794328	0.7	0.199526	14	10	11	83	No	No	No	Yes	Yes	Yes	Yes	Yes	No	Normal	0	100	0	0	0
F	OS	Phakic	No	0.3	0.501187	0.1	0.1	0.794328	0.1	0.794328	13.8	6	7	73	No	Yes	Yes	No	No	No	No	No	No	Normal	0	100	0	0	0
F	OD	Phakic	No	0.1	0.794328	0.1	0.1	0.794328	0.1	0.794328	15.7	11	14	67	Yes	Yes	Yes	No	No	No	No	No	No	Normal	0	57.14	0	14.29	28.57
M	OS	Phakic	No	0.4	0.398107	0.3	0.48	0.331131	0.4	0.398107	20.4	5	6	85	No	No	No	No	No	No	No	No	No	Normal	16.67	0	83.33	0	0
F	OS	Phakic	No	0.6	0.251189	0.1	0.18	0.660693	0.18	0.660693	15.6	8	9	79	No	Yes	Yes	Yes	No	No	No	No	No	Normal	0	100	0	0	0
F	OS	Phakic	Yes	0.88	0.131826	0.7	1.1	0.0794328	1.1	0.0794328	15.4	12	15	81	No	No	No	Yes	Yes	Yes	No	Yes	Yes	Normal	0	86.67	0	0	13.33
M	OS	Phakic	Yes	2.28	0.00524807	1.24	1	0.1	1.24	0.057544	14.7	11	14	67	No	No	No	Yes	Yes	Yes	Yes	Yes	Yes	Normal	21.43	78.57	0	0	0
M	OD	Phakic	Yes	2.28	0.00524807	1.98	2.28	0.00524807	2.28	0.00524807	14.3	7	8	77	No	No	No	Yes	Yes	Yes	Yes	Yes	Yes	Normal	0	100	0	0	0
F	OS	Phakic	Yes	0.3	0.501187	0.1	0	1	0	1	15.1	9	11	69	No	Yes	Yes	No	No	No	No	No	No	Normal	0	72.73	0	0	27.27
F	OD	Phakic	No	0.18	0.660693	0.1	0.1	0.794328	0.1	0.794328	15	8	10	75	Yes	Yes	Yes	No	No	No	No	No	No	Normal	70	30	0	0	0
M	OD	Phakic	No	0.7	0.199526	0.7	1.3	0.0501187	1.98	0.0104713	15.4	11	15	80	No	No	No	Yes	Yes	Yes	No	Yes	Yes	Normal	0	0	100	0	0
M	OS	Phakic	No	0.48	0.331131	0.18	0.18	0.660693	0.18	0.660693	13.8	9	10	83	No	Yes	Yes	No	No	No	No	No	No	Normal	0	100	0	0	0
F	OD	Phakic	No	0.48	0.331131	0.48	0.18	0.660693	0.4	0.398107	13.8	9	11	68	No	Yes	No	No	No	No	No	No	No	Normal	0	100	0	0	0
F	OS	Phakic	No	1.1	0.0794328	1.98	1.1	0.0794328	1.1	0.0794328	13.8	8	9	58	No	No	No	Yes	Yes	Yes	Yes	Yes	Yes	Normal	0	88.89	0	0	11.11
M	OS	Phakic	No	0.7	0.199526	0.3	0	1	0.18	0.660693	14.6	10	12	76	No	Yes	Yes	Yes	No	No	No	No	No	Normal	8.33	91.67	0	0	0
M	OS	Phakic	No	0.4	0.398107	0	0	1	0	1	15.1	11	13	79	No	Yes	Yes	No	No	No	No	No	No	Normal	0	69.23	0	0	30.77
F	OS	Phakic	No	0.6	0.251189	0.48	0.3	0.501187	0.4	0.398107	14.6	11	13	76	No	No	No	Yes	No	No	No	No	No	Normal	0	53.85	0	46.15	0
F	OD	Phakic	No	0.3	0.501187	0.54	0.3	0.501187	0.4	0.398107	13.4	10	11	81	No	No	No	No	No	No	No	No	No	Normal	9.09	90.91	0	0	0
F	OD	Phakic	No	0.1	0.794328	0.18	0.1	0.794328	0.3	0.501187	14.2	11	13	72	Yes	Yes	No	No	No	No	No	No	No	Normal	23.08	76.92	0	0	0
M	OS	Phakic	No	0.54	0.288403	0.48	0.3	0.501187	0.18	0.660693	13.8	12	14	72	No	No	Yes	Yes	No	No	No	No	No	Normal	50	0	50	0	0
M	OS	Phakic	No	0.18	0.660693	0	0.1	0.794328	0.18	0.660693	12.9	10	11	78	Yes	Yes	Yes	No	No	No	No	No	No	Normal	0	90.91	0	0	9.09
M	OD	Phakic	No	0.6	0.251189	0.6	0.88	0.131826	1	0.1	13.1	9	9	75	No	No	No	Yes	Yes	Yes	No	No	Yes	Normal	11.11	55.56	0	0	33.33
F	OD	Pseudophakic	No	0.4	0.398107	0	0.18	0.660693	0.18	0.660693	40.1	5	22	81	No	Yes	Yes	No	No	No	No	No	No	COVID	0	100	0	0	0
F	OD	Pseudophakic	No	0.88	0.131826	0.7	0.48	0.331131	0.6	0.251189	40.2	8	27	78	No	No	No	Yes	No	Yes	No	No	No	COVID	0	88.89	0	0	11.11
F	OD	Pseudophakic	No	0.18	0.660693	0.18	0.18	0.660693	0.18	0.660693	40.6	8	21	72	Yes	Yes	Yes	No	No	No	No	No	No	COVID	0	19.05	76.19	4.76	0
F	OD	Pseudophakic	Yes	0	1	0.18	0.4	0.398107	0.1	0.794328	40.8	10	28	83	Yes	No	Yes	No	No	No	No	No	No	COVID	85.71	0	14.29	0	0
F	OD	Pseudophakic	No	0.18	0.660693	0.18	0.1	0.794328	1.98	0.0104713	36.6	5	8	85	Yes	Yes	No	No	No	Yes	No	No	Yes	COVID	0	100	0	0	0
F	OD	Pseudophakic	No	1.98	0.0104713	1	1.18	0.0660693	1.98	0.0104713	15.8	7	9	75	No	No	No	Yes	Yes	Yes	Yes	Yes	Yes	COVID	0	100	0	0	0
M	OD	Pseudophakic	No	0.54	0.288403	0.18	0.18	0.660693	0.18	0.660693	35.8	7	17	89	No	Yes	Yes	Yes	No	No	No	No	No	COVID	100	0	0	0	0
M	OS	Pseudophakic	No	1.98	0.0104713	1.98	1.98	0.0104713	1.3	0.0501187	37	6	15	79	No	No	No	Yes	Yes	Yes	Yes	Yes	Yes	COVID	0	93.33	0	0	6.67
F	OS	Pseudophakic	No	0.88	0.131826	0.88	1.3	0.0501187	1.98	0.0104713	31.3	8	13	83	No	No	No	Yes	Yes	Yes	No	Yes	Yes	COVID	0	100	0	0	0
F	OD	Pseudophakic	No	0.1	0.794328	0	0.18	0.660693	0.4	0.398107	36	4	5	79	Yes	Yes	No	No	No	No	No	No	No	COVID	0	80	0	0	20
F	OD	Pseudophakic	No	1.98	0.0104713	0.7	0.7	0.199526	1.3	0.0501187	17.3	13	17	84	No	No	No	Yes	Yes	Yes	Yes	No	Yes	COVID	0	52.94	47.06	0	0
F	OD	Pseudophakic	No	0.18	0.660693	0.4	0.1	0.794328	0.1	0.794328	35.7	11	19	77	Yes	Yes	Yes	No	No	No	No	No	No	COVID	0	100	0	0	0
F	OD	Pseudophakic	Yes	1.98	0.0104713	1.3	1	0.1	1	0.1	33.6	11	18	68	No	No	No	Yes	Yes	Yes	Yes	Yes	Yes	COVID	0	100	0	0	0
M	OS	Pseudophakic	No	0.18	0.660693	0.48	0.48	0.331131	0.6	0.251189	34.5	10	27	81	Yes	No	No	No	No	Yes	No	No	No	COVID	0	92.59	0	0	7.41
F	OD	Pseudophakic	No	0.7	0.199526	0.3	0.3	0.501187	0.54	0.288403	16	7	8	81	No	No	No	Yes	No	Yes	No	No	No	COVID	100	0	0	0	0
F	OS	Pseudophakic	No	0.4	0.398107	0.3	0.88	0.131826	1.1	0.0794328	29.6	4	11	86	No	No	No	No	Yes	Yes	No	No	Yes	COVID	0	90.91	0	9.09	0
F	OD	Pseudophakic	Yes	1.98	0.0104713	1.3	1.98	0.0104713	0.18	0.660693	35	12	25	91	No	No	Yes	Yes	Yes	No	Yes	Yes	No	COVID	0	0	100	0	0
M	OS	Pseudophakic	Yes	1.98	0.0104713	2.28	1.98	0.0104713	1.98	0.0104713	19.6	9	14	93	No	No	No	Yes	Yes	Yes	Yes	Yes	Yes	COVID	0	100	0	0	0
M	OS	Pseudophakic	No	0.7	0.199526	0.6	0.7	0.199526	1.24	0.057544	35.6	11	30	81	No	No	No	Yes	Yes	Yes	No	No	Yes	COVID	13.33	10	56.67	16.67	3.33
M	OS	Pseudophakic	No	0	1	0	0.18	0.660693	0.18	0.660693	34.8	10	25	72	Yes	Yes	Yes	No	No	No	No	No	No	COVID	0	96	0	0	4
F	OD	Pseudophakic	No	0.7	0.199526	1.98	1.98	0.0104713	1.98	0.0104713	34.5	5	9	83	No	No	No	Yes	Yes	Yes	No	Yes	Yes	COVID	100	0	0	0	0
F	OD	Pseudophakic	No	0.18	0.660693	0.4	0.4	0.398107	0.3	0.501187	33.4	6	23	87	Yes	No	No	No	No	No	No	No	No	COVID	0	65.22	0	34.78	0
F	OD	Pseudophakic	No	0.18	0.660693	0.18	0.1	0.794328	0.18	0.660693	33.9	4	13	86	Yes	Yes	Yes	No	No	No	No	No	No	COVID	0	100	0	0	0
F	OS	Pseudophakic	No	0.18	0.660693	0.18	0.4	0.398107	0.4	0.398107	22.7	5	9	93	Yes	No	No	No	No	No	No	No	No	COVID	0	0	100	0	0
F	OD	Pseudophakic	Yes	0.54	0.288403	1	1.98	0.0104713	0.88	0.131826	32.2	5	17	68	No	No	No	Yes	Yes	Yes	No	Yes	No	COVID	0	100	0	0	0
M	OD	Pseudophakic	No	0	1	0.1	0.18	0.660693	0.18	0.660693	33.1	7	15	91	Yes	Yes	Yes	No	No	No	No	No	No	COVID	20	0	80	0	0
M	OD	Pseudophakic	No	0.4	0.398107	0.3	0.3	0.501187	0.4	0.398107	33.3	8	19	82	No	No	No	No	No	No	No	No	No	COVID	0	100	0	0	0
F	OS	Pseudophakic	No	0.48	0.331131	0.1	0.1	0.794328	0.1	0.794328	31.5	8	15	77	No	Yes	Yes	No	No	No	No	No	No	COVID	86.67	13.33	0	0	0
F	OS	Pseudophakic	No	1.3	0.0501187	1.98	1.98	0.0104713	1.98	0.0104713	32.4	7	11	87	No	No	No	Yes	Yes	Yes	Yes	Yes	Yes	COVID	0	100	0	0	0
M	OD	Pseudophakic	No	0.1	0.794328	0.1	0.1	0.794328	0.18	0.660693	30.3	7	19	89	Yes	Yes	Yes	No	No	No	No	No	No	COVID	0	84.21	0	0	15.79
F	OD	Pseudophakic	No	0.4	0.398107	0.48	0.54	0.288403	0.48	0.331131	25	9	17	91	No	No	No	No	Yes	No	No	No	No	COVID	94.12	5.88	0	0	0
M	OD	Pseudophakic	No	0.18	0.660693	0.1	0.18	0.660693	0.1	0.794328	32.9	8	21	76	Yes	Yes	Yes	No	No	No	No	No	No	COVID	0	42.86	0	57.14	0
M	OS	Pseudophakic	No	0.4	0.398107	0.54	0.6	0.251189	0.54	0.288403	32.6	10	19	82	No	No	No	No	Yes	Yes	No	No	No	COVID	0	0	100	0	0
F	OD	Pseudophakic	No	0.88	0.131826	0.6	0.88	0.131826	0.54	0.288403	31.1	10	22	81	No	No	No	Yes	Yes	Yes	No	No	No	COVID	27.27	36.36	36.36	0	0
F	OD	Pseudophakic	No	0.6	0.251189	0.1	0.18	0.660693	0.18	0.660693	32.6	11	17	73	No	Yes	Yes	Yes	No	No	No	No	No	COVID	0	100	0	0	0
F	OD	Pseudophakic	No	0.1	0.794328	0.3	0.1	0.794328	0.1	0.794328	32.1	6	14	84	Yes	Yes	Yes	No	No	No	No	No	No	COVID	0	92.86	0	0	7.14
F	OD	Pseudophakic	No	0.3	0.501187	0.18	0.18	0.660693	0.1	0.794328	31.8	12	31	83	No	Yes	Yes	No	No	No	No	No	No	COVID	0	87.1	0	0	12.9
F	OS	Pseudophakic	No	0.7	0.199526	0.6	0.54	0.288403	0.6	0.251189	30.8	9	15	81	No	No	No	Yes	Yes	Yes	No	No	No	COVID	0	100	0	0	0
F	OD	Pseudophakic	No	0.6	0.251189	0.88	1	0.1	1.98	0.0104713	29.8	8	16	84	No	No	No	Yes	Yes	Yes	No	Yes	Yes	COVID	93.75	0	6.25	0	0
F	OS	Pseudophakic	No	0	1	0	0	1	0	1	30.1	8	18	78	Yes	Yes	Yes	No	No	No	No	No	No	COVID	83.33	5.56	0	0	11.11
F	OD	Pseudophakic	No	0.6	0.251189	0.48	0.7	0.199526	1	0.1	20.3	5	7	81	No	No	No	Yes	Yes	Yes	No	No	Yes	COVID	0	0	100	0	0
M	OS	Pseudophakic	Yes	0	1	0.18	0	1	0	1	26	7	11	62	Yes	Yes	Yes	No	No	No	No	No	No	COVID	45.45	54.55	0	0	0
M	OS	Pseudophakic	No	0.6	0.251189	0.48	0.54	0.288403	0.48	0.331131	15.9	5	6	89	No	No	No	Yes	Yes	No	No	No	No	COVID	50	50	0	0	0
F	OD	Pseudophakic	No	1	0.1	1.98	1.98	0.0104713	1.98	0.0104713	18.2	7	10	89	No	No	No	Yes	Yes	Yes	Yes	Yes	Yes	COVID	0	100	0	0	0
F	OD	Pseudophakic	No	0.1	0.794328	0.1	0.1	0.794328	0.3	0.501187	25.2	8	13	81	Yes	Yes	No	No	No	No	No	No	No	COVID	0	46.15	53.85	0	0
F	OD	Pseudophakic	Yes	1.98	0.0104713	1.98	1.98	0.0104713	1.98	0.0104713	27.8	12	29	95	No	No	No	Yes	Yes	Yes	Yes	Yes	Yes	COVID	86.21	10.34	0	0	3.45
F	OS	Pseudophakic	Yes	0.1	0.794328	0	0.1	0.794328	0	1	41.2	11	39	79	Yes	Yes	Yes	No	No	No	No	No	No	COVID	0	7.69	84.62	7.69	0
F	OD	Pseudophakic	No	0.7	0.199526	0.4	0.48	0.331131	0.4	0.398107	28.4	11	21	88	No	No	No	Yes	No	No	No	No	No	COVID	9.52	76.19	0	0	14.29
M	OS	Pseudophakic	Yes	0.7	0.199526	0.1	0.1	0.794328	0.4	0.398107	27.1	9	14	79	No	Yes	No	Yes	No	No	No	No	No	COVID	0	100	0	0	0
F	OD	Pseudophakic	No	0.3	0.501187	0.1	0.3	0.501187	0.4	0.398107	14.1	7	8	88	No	No	No	No	No	No	No	No	No	COVID	0	100	0	0	0
F	OS	Pseudophakic	No	0.48	0.331131	0.54	0.48	0.331131	0.7	0.199526	28.2	11	25	89	No	No	No	No	No	Yes	No	No	No	COVID	20	44	0	36	0
M	OD	Pseudophakic	No	0.3	0.501187	0.3	0.18	0.660693	0.4	0.398107	28.5	12	25	86	No	Yes	No	No	No	No	No	No	No	COVID	0	16	68	0	16
M	OS	Pseudophakic	Yes	1.3	0.0501187	1.3	0.3	0.501187	0.4	0.398107	23.6	11	16	78	No	No	No	Yes	No	No	Yes	No	No	COVID	43.75	56.25	0	0	0
F	OS	Pseudophakic	No	1.98	0.0104713	1.18	1.1	0.0794328	1.3	0.0501187	23.9	5	8	96	No	No	No	Yes	Yes	Yes	Yes	Yes	Yes	COVID	0	50	50	0	0
F	OS	Pseudophakic	No	0.6	0.251189	1.18	1.98	0.0104713	1.98	0.0104713	24.6	6	9	82	No	No	No	Yes	Yes	Yes	No	Yes	Yes	COVID	0	100	0	0	0
F	OS	Pseudophakic	No	1	0.1	0.48	0.4	0.398107	0.18	0.660693	26.8	10	16	88	No	No	Yes	Yes	No	No	Yes	No	No	COVID	0	0	100	0	0
F	OS	Pseudophakic	Yes	1.3	0.0501187	1.98	1.3	0.0501187	1	0.1	26.8	8	15	86	No	No	No	Yes	Yes	Yes	Yes	Yes	Yes	COVID	0	100	0	0	0
M	OS	Pseudophakic	No	0.48	0.331131	0.1	0	1	0.18	0.660693	27.6	11	25	77	No	Yes	Yes	No	No	No	No	No	No	COVID	0	88	0	0	12
M	OS	Pseudophakic	Yes	0.54	0.288403	0.3	0.4	0.398107	0.1	0.794328	26.5	12	18	85	No	No	Yes	Yes	No	No	No	No	No	COVID	0	0	50	50	0
F	OD	Pseudophakic	No	0.3	0.501187	0.18	0.18	0.660693	0.18	0.660693	27.8	11	19	86	No	Yes	Yes	No	No	No	No	No	No	COVID	0	42.11	0	57.89	0
F	OD	Pseudophakic	No	1.1	0.0794328	1	0.88	0.131826	1.3	0.0501187	27.8	8	15	94	No	No	No	Yes	Yes	Yes	Yes	No	Yes	COVID	0	53.33	46.67	0	0
F	OD	Pseudophakic	Yes	0.6	0.251189	1	0.48	0.331131	0.54	0.288403	27.1	9	17	96	No	No	No	Yes	No	Yes	No	No	No	COVID	0	0	100	0	0
M	OD	Pseudophakic	Yes	0.7	0.199526	0.54	0.48	0.331131	0.3	0.501187	17.2	9	14	92	No	No	No	Yes	No	No	No	No	No	COVID	0	0	100	0	0
F	OD	Pseudophakic	No	0.6	0.251189	0.54	0.4	0.398107	0.4	0.398107	26.6	11	19	81	No	No	No	Yes	No	No	No	No	No	COVID	0	47.37	21.05	31.58	0
M	OD	Pseudophakic	No	1	0.1	0.1	0.1	0.794328	0.18	0.660693	16.4	10	13	80	No	Yes	Yes	Yes	No	No	Yes	No	No	Normal	53.85	23.08	0	0	23.08
F	OD	Pseudophakic	No	0.4	0.398107	0.18	0.18	0.660693	0.4	0.398107	25.9	11	24	79	No	Yes	No	No	No	No	No	No	No	COVID	0	0	100	0	0
F	OD	Pseudophakic	No	0.54	0.288403	0	0.3	0.501187	0	1	25.4	13	24	84	No	No	Yes	Yes	No	No	No	No	No	COVID	0	16.67	79.17	4.17	0
M	OS	Pseudophakic	No	0.7	0.199526	0.48	0.4	0.398107	0.54	0.288403	18	9	13	88	No	No	No	Yes	No	Yes	No	No	No	COVID	23.08	76.92	0	0	0
M	OS	Pseudophakic	No	1	0.1	0.88	0.88	0.131826	0.4	0.398107	25.7	7	10	86	No	No	No	Yes	Yes	No	Yes	No	No	COVID	0	100	0	0	0
F	OD	Pseudophakic	No	0.18	0.660693	0.18	0.4	0.398107	0.18	0.660693	26.1	9	14	89	Yes	No	Yes	No	No	No	No	No	No	COVID	71.43	28.57	0	0	0
F	OS	Pseudophakic	No	1.3	0.0501187	2.28	1.98	0.0104713	1.98	0.0104713	25.4	8	13	86	No	No	No	Yes	Yes	Yes	Yes	Yes	Yes	COVID	0	38.46	61.54	0	0
F	OS	Pseudophakic	No	0	1	0	0	1	0	1	24.5	10	17	82	Yes	Yes	Yes	No	No	No	No	No	No	COVID	0	100	0	0	0
F	OS	Pseudophakic	No	0.3	0.501187	0.18	0.3	0.501187	0.48	0.331131	17.9	7	7	85	No	No	No	No	No	No	No	No	No	COVID	0	14.29	85.71	0	0
F	OD	Pseudophakic	No	1.18	0.0660693	0.54	1	0.1	0.88	0.131826	23.9	11	18	88	No	No	No	Yes	Yes	Yes	Yes	Yes	No	COVID	0	33.33	61.11	0	5.56
F	OS	Pseudophakic	Yes	0.48	0.331131	0.3	0.4	0.398107	0.3	0.501187	23.6	9	18	82	No	No	No	No	No	No	No	No	No	COVID	0	27.78	72.22	0	0
M	OD	Pseudophakic	No	0.54	0.288403	0.4	0.18	0.660693	0.48	0.331131	24.3	11	20	82	No	Yes	No	Yes	No	No	No	No	No	COVID	20	35	0	45	0
M	OD	Pseudophakic	No	0.48	0.331131	0.3	0.4	0.398107	0.4	0.398107	22.6	12	16	76	No	No	No	No	No	No	No	No	No	COVID	0	100	0	0	0
F	OS	Pseudophakic	No	0.4	0.398107	0.48	0.7	0.199526	0.88	0.131826	22.6	11	16	94	No	No	No	No	Yes	Yes	No	No	No	COVID	0	100	0	0	0
F	OS	Pseudophakic	Yes	2.28	0.00524807	1.3	0.54	0.288403	0.48	0.331131	23.1	10	19	80	No	No	No	Yes	Yes	No	Yes	No	No	Normal	0	52.63	0	47.37	0
M	OS	Pseudophakic	Yes	0.7	0.199526	0	0	1	0	1	23.6	11	21	76	No	Yes	Yes	Yes	No	No	No	No	No	Normal	0	42.86	47.62	9.52	0
F	OD	Pseudophakic	No	0.18	0.660693	0	0.18	0.660693	0.1	0.794328	19.6	8	12	82	Yes	Yes	Yes	No	No	No	No	No	No	Normal	0	100	0	0	0
M	OD	Pseudophakic	No	1.98	0.0104713	1.3	1.98	0.0104713	1.98	0.0104713	23.1	6	6	89	No	No	No	Yes	Yes	Yes	Yes	Yes	Yes	COVID	0	100	0	0	0
M	OD	Pseudophakic	Yes	0.18	0.660693	0.18	0.1	0.794328	0.18	0.660693	23.6	9	17	83	Yes	Yes	Yes	No	No	No	No	No	No	COVID	82.35	0	17.65	0	0
M	OD	Pseudophakic	No	0.1	0.794328	0.4	0.18	0.660693	0.3	0.501187	23.6	10	18	78	Yes	Yes	No	No	No	No	No	No	No	Normal	27.78	72.22	0	0	0
F	OD	Pseudophakic	No	1.18	0.0660693	0.48	0.4	0.398107	0.18	0.660693	23	11	15	77	No	No	Yes	Yes	No	No	Yes	No	No	Normal	0	100	0	0	0
M	OD	Pseudophakic	Yes	0	1	0	0	1	0.1	0.794328	21.2	10	13	80	Yes	Yes	Yes	No	No	No	No	No	No	Normal	0	0	100	0	0
F	OS	Pseudophakic	Yes	0.54	0.288403	0.48	0.7	0.199526	0.48	0.331131	23.4	12	22	87	No	No	No	Yes	Yes	No	No	No	No	Normal	0	22.73	27.27	36.36	13.64
M	OD	Pseudophakic	No	0.18	0.660693	0.1	0	1	0.1	0.794328	22.4	12	18	69	Yes	Yes	Yes	No	No	No	No	No	No	Normal	0	55.56	44.44	0	0
M	OD	Pseudophakic	No	0.3	0.501187	0.18	0.18	0.660693	0.18	0.660693	22.6	10	14	84	No	Yes	Yes	No	No	No	No	No	No	Normal	0	42.86	57.14	0	0
M	OD	Pseudophakic	No	0.3	0.501187	0.18	0.18	0.660693	0.3	0.501187	22.3	7	9	74	No	Yes	No	No	No	No	No	No	No	Normal	0	100	0	0	0
F	OD	Pseudophakic	No	1.98	0.0104713	1.18	1.98	0.0104713	1.98	0.0104713	22.4	9	16	87	No	No	No	Yes	Yes	Yes	Yes	Yes	Yes	Normal	0	81.25	0	0	18.75
M	OS	Pseudophakic	No	0.18	0.660693	0.3	0.18	0.660693	0.4	0.398107	20.5	8	9	84	Yes	Yes	No	No	No	No	No	No	No	Normal	0	100	0	0	0
F	OS	Pseudophakic	No	0.3	0.501187	0.48	0.48	0.331131	0.48	0.331131	12.3	9	9	89	No	No	No	No	No	No	No	No	No	Normal	0	100	0	0	0
F	OD	Pseudophakic	No	0.3	0.501187	0.3	0.18	0.660693	0.18	0.660693	21.9	9	13	83	No	Yes	Yes	No	No	No	No	No	No	Normal	0	100	0	0	0
M	OS	Pseudophakic	No	0	1	0	0.18	0.660693	0.1	0.794328	20.5	12	16	79	Yes	Yes	Yes	No	No	No	No	No	No	Normal	0	100	0	0	0
F	OD	Pseudophakic	No	0.88	0.131826	0.7	0.6	0.251189	0.88	0.131826	17.5	11	14	91	No	No	No	Yes	Yes	Yes	No	No	No	Normal	21.43	78.57	0	0	0
F	OS	Pseudophakic	No	0.1	0.794328	0.3	0.3	0.501187	0.7	0.199526	21.5	9	15	80	Yes	No	No	No	No	Yes	No	No	No	Normal	40	20	6.67	33.33	0
F	OD	Pseudophakic	No	0.4	0.398107	0.48	0.48	0.331131	0.48	0.331131	21.2	10	15	87	No	No	No	No	No	No	No	No	No	Normal	0	100	0	0	0
F	OD	Pseudophakic	No	0.18	0.660693	0.18	0.18	0.660693	0.18	0.660693	12.2	9	9	92	Yes	Yes	Yes	No	No	No	No	No	No	Normal	100	0	0	0	0
M	OD	Pseudophakic	No	1	0.1	0.4	0.3	0.501187	0.48	0.331131	22.2	7	11	89	No	No	No	Yes	No	No	Yes	No	No	Normal	0	100	0	0	0
M	OS	Pseudophakic	No	0.18	0.660693	0.18	0.6	0.251189	0.3	0.501187	22.5	13	23	74	Yes	No	No	No	Yes	No	No	No	No	Normal	0	39.13	0	60.87	0
F	OS	Pseudophakic	No	0.1	0.794328	0.1	0.3	0.501187	0	1	21.8	13	20	70	Yes	No	Yes	No	No	No	No	No	No	Normal	20	80	0	0	0
M	OD	Pseudophakic	Yes	0.3	0.501187	0.7	1.98	0.0104713	1.98	0.0104713	22.3	12	17	90	No	No	No	No	Yes	Yes	No	Yes	Yes	Normal	88.24	5.88	0	0	5.88
F	OD	Pseudophakic	No	0.3	0.501187	0.18	0.3	0.501187	0.18	0.660693	22.3	9	15	88	No	No	Yes	No	No	No	No	No	No	Normal	0	20	80	0	0
F	OD	Pseudophakic	No	0.7	0.199526	0.18	0.18	0.660693	0.1	0.794328	21.6	9	14	81	No	Yes	Yes	Yes	No	No	No	No	No	Normal	0	100	0	0	0
F	OD	Pseudophakic	Yes	0.6	0.251189	0.48	0.18	0.660693	0.1	0.794328	21.9	7	12	87	No	Yes	Yes	Yes	No	No	No	No	No	Normal	0	91.67	0	0	8.33
F	OS	Pseudophakic	No	0	1	0.18	0.1	0.794328	0	1	21	12	17	75	Yes	Yes	Yes	No	No	No	No	No	No	Normal	0	47.06	41.18	0	11.76
F	OD	Pseudophakic	No	0.48	0.331131	0.18	0.3	0.501187	0	1	21.7	11	17	86	No	No	Yes	No	No	No	No	No	No	Normal	0	82.35	0	0	17.65
F	OD	Pseudophakic	Yes	0.1	0.794328	1.98	1.98	0.0104713	1.98	0.0104713	16.4	7	0	91	Yes	No	No	No	Yes	Yes	No	Yes	Yes	Normal	100	0	0	0	0
F	OD	Pseudophakic	No	0.7	0.199526	0.7	0.3	0.501187	0.3	0.501187	21.8	10	15	80	No	No	No	Yes	No	No	No	No	No	Normal	0	100	0	0	0
M	OS	Pseudophakic	No	0	1	0	0	1	0	1	21	8	14	82	Yes	Yes	Yes	No	No	No	No	No	No	Normal	0	78.57	0	0	21.43
F	OS	Pseudophakic	Yes	1.3	0.0501187	1.98	1.98	0.0104713	1.98	0.0104713	19.5	9	12	92	No	No	No	Yes	Yes	Yes	Yes	Yes	Yes	Normal	0	100	0	0	0
F	OD	Pseudophakic	No	0.4	0.398107	0.48	0.4	0.398107	0.54	0.288403	21.1	8	12	77	No	No	No	No	No	Yes	No	No	No	Normal	0	83.33	0	0	16.67
F	OS	Pseudophakic	Yes	1.98	0.0104713	1.98	1.98	0.0104713	1.98	0.0104713	21.3	11	13	75	No	No	No	Yes	Yes	Yes	Yes	Yes	Yes	Normal	0	69.23	0	0	30.77
F	OS	Pseudophakic	Yes	0.3	0.501187	0.18	0.18	0.660693	0.48	0.331131	21.1	11	16	88	No	Yes	No	No	No	No	No	No	No	Normal	0	25	56.25	18.75	0
F	OS	Pseudophakic	No	1.98	0.0104713	1.18	1.98	0.0104713	0.88	0.131826	21.5	11	15	95	No	No	No	Yes	Yes	Yes	Yes	Yes	No	Normal	0	100	0	0	0
F	OS	Pseudophakic	No	1.3	0.0501187	1.98	1.98	0.0104713	1.98	0.0104713	16.1	9	10	93	No	No	No	Yes	Yes	Yes	Yes	Yes	Yes	Normal	0	0	100	0	0
M	OD	Pseudophakic	No	0.4	0.398107	0.18	0.3	0.501187	0.4	0.398107	21.2	13	22	87	No	No	No	No	No	No	No	No	No	Normal	0	95.45	0	0	4.55
F	OD	Pseudophakic	No	0.3	0.501187	0	0	1	0.3	0.501187	21.6	8	11	87	No	Yes	No	No	No	No	No	No	No	Normal	0	72.73	0	27.27	0
F	OD	Pseudophakic	No	0.4	0.398107	0.1	0.18	0.660693	0.18	0.660693	21.2	11	17	88	No	Yes	Yes	No	No	No	No	No	No	Normal	0	100	0	0	0
M	OS	Pseudophakic	No	1.98	0.0104713	1.98	1.98	0.0104713	1.98	0.0104713	20.2	10	13	89	No	No	No	Yes	Yes	Yes	Yes	Yes	Yes	Normal	0	0	100	0	0
F	OD	Pseudophakic	No	0.48	0.331131	0.18	0.3	0.501187	0.18	0.660693	19.7	6	8	93	No	No	Yes	No	No	No	No	No	No	Normal	0	100	0	0	0
F	OS	Pseudophakic	No	1	0.1	1	0.4	0.398107	0.7	0.199526	18.4	8	9	95	No	No	No	Yes	No	Yes	Yes	No	No	Normal	0	100	0	0	0
M	OS	Pseudophakic	No	1.98	0.0104713	1.98	1.98	0.0104713	1.98	0.0104713	18	8	10	91	No	No	No	Yes	Yes	Yes	Yes	Yes	Yes	Normal	0	0	100	0	0
F	OD	Pseudophakic	No	0.3	0.501187	0.18	0.3	0.501187	0.54	0.288403	21.1	10	16	79	No	No	No	No	No	Yes	No	No	No	Normal	0	81.25	18.75	0	0
F	OS	Pseudophakic	No	1.98	0.0104713	1.98	1.98	0.0104713	1.98	0.0104713	20.9	6	0	75	No	No	No	Yes	Yes	Yes	Yes	Yes	Yes	Normal	0	100	0	0	0
F	OS	Pseudophakic	No	1.98	0.0104713	1.98	1.98	0.0104713	1.98	0.0104713	19.5	8	10	90	No	No	No	Yes	Yes	Yes	Yes	Yes	Yes	Normal
F	OD	Pseudophakic	No	0.3	0.501187	0.1	0.18	0.660693	0.18	0.660693	20.3	10	15	86	No	Yes	Yes	No	No	No	No	No	No	Normal	0	66.67	0	33.33	0
F	OD	Pseudophakic	No	0.1	0.794328	0	0	1	0	1	20.5	4	4	67	Yes	Yes	Yes	No	No	No	No	No	No	Normal	0	100	0	0	0
M	OD	Pseudophakic	No	0.4	0.398107	0.18	0.1	0.794328	0	1	19.8	8	13	75	No	Yes	Yes	No	No	No	No	No	No	Normal	0	92.31	0	7.69	0
F	OD	Pseudophakic	Yes	0.7	0.199526	0.48	0.3	0.501187	0.3	0.501187	18.9	9	12	91	No	No	No	Yes	No	No	No	No	No	Normal	0	91.67	0	0	8.33
F	OS	Pseudophakic	No	0.3	0.501187	0.4	0.4	0.398107	0.4	0.398107	13.5	13	13	92	No	No	No	No	No	No	No	No	No	Normal	0	53.85	0	46.15	0
M	OD	Pseudophakic	No	0.48	0.331131	0	0	1	0.18	0.660693	20	11	14	86	No	Yes	Yes	No	No	No	No	No	No	Normal	0	100	0	0	0
F	OD	Pseudophakic	No	0.4	0.398107	0.4	0.4	0.398107	0.4	0.398107	18.9	12	15	86	No	No	No	No	No	No	No	No	No	Normal	0	100	0	0	0
F	OD	Pseudophakic	No	0.4	0.398107	0.1	0.3	0.501187	0.1	0.794328	20.5	12	19	85	No	No	Yes	No	No	No	No	No	No	Normal	0	78.95	0	0	21.05
F	OD	Pseudophakic	No	0.3	0.501187	0.18	0.6	0.251189	0.4	0.398107	20.1	10	13	85	No	No	No	No	Yes	No	No	No	No	Normal	0	100	0	0	0
F	OD	Pseudophakic	No	0.18	0.660693	0.1	0.1	0.794328	0.1	0.794328	15.4	4	5	71	Yes	Yes	Yes	No	No	No	No	No	No	Normal	0	100	0	0	0
F	OS	Pseudophakic	No	0.6	0.251189	0.48	0.7	0.199526	0.48	0.331131	20.1	11	18	96	No	No	No	Yes	Yes	No	No	No	No	Normal	16.67	77.78	0	5.56	0
F	OS	Pseudophakic	No	0.7	0.199526	0.3	0.18	0.660693	0.4	0.398107	18.4	6	8	84	No	Yes	No	Yes	No	No	No	No	No	Normal	0	100	0	0	0
M	OS	Pseudophakic	No	0	1	0	0	1	0	1	19.7	12	19	81	Yes	Yes	Yes	No	No	No	No	No	No	Normal	21.05	0	57.89	21.05	0
F	OD	Pseudophakic	No	0.3	0.501187	0	0	1	0	1	19.8	7	11	77	No	Yes	Yes	No	No	No	No	No	No	Normal	0	90.91	0	0	9.09
F	OS	Pseudophakic	Yes	1.98	0.0104713	1.98	1.98	0.0104713	1.98	0.0104713	20.1	13	17	83	No	No	No	Yes	Yes	Yes	Yes	Yes	Yes	Normal	0	17.65	29.41	47.06	5.88
F	OS	Pseudophakic	No	0.54	0.288403	1	0.7	0.199526	1.98	0.0104713	19.7	7	10	93	No	No	No	Yes	Yes	Yes	No	No	Yes	Normal	0	100	0	0	0
F	OS	Pseudophakic	No	0.48	0.331131	0.6	0.48	0.331131	0.3	0.501187	17.8	8	11	93	No	No	No	No	No	No	No	No	No	Normal	0	45.45	54.55	0	0
F	OS	Pseudophakic	No	1.3	0.0501187	0.7	0.48	0.331131	0.48	0.331131	19.5	12	18	66	No	No	No	Yes	No	No	Yes	No	No	Normal	16.67	66.67	0	5.56	11.11
F	OS	Pseudophakic	No	0.3	0.501187	0.3	0.4	0.398107	0.18	0.660693	16.9	8	10	90	No	No	Yes	No	No	No	No	No	No	Normal	0	0	100	0	0
M	OS	Pseudophakic	No	1.18	0.0660693	1.98	1.98	0.0104713	1.98	0.0104713	15.6	13	16	86	No	No	No	Yes	Yes	Yes	Yes	Yes	Yes	Normal	25	31.25	0	43.75	0
M	OS	Pseudophakic	No	0.6	0.251189	0.1	0	1	0	1	19.6	9	14	83	No	Yes	Yes	Yes	No	No	No	No	No	Normal	0	78.57	0	7.14	14.29
M	OD	Pseudophakic	No	0.54	0.288403	0.3	0.6	0.251189	1	0.1	15.5	6	9	87	No	No	No	Yes	Yes	Yes	No	No	Yes	Normal	0	100	0	0	0
F	OS	Pseudophakic	No	0.3	0.501187	0.3	0.3	0.501187	0.3	0.501187	18.1	6	8	90	No	No	No	No	No	No	No	No	No	Normal	0	87.5	0	0	12.5
M	OD	Pseudophakic	No	0	1	0.1	0	1	0.1	0.794328	18.8	9	14	84	Yes	Yes	Yes	No	No	No	No	No	No	Normal	7.14	64.29	0	0	28.57
F	OS	Pseudophakic	No	0.3	0.501187	0	0	1	0	1	18.3	8	11	77	No	Yes	Yes	No	No	No	No	No	No	Normal	27.27	0	72.73	0	0
M	OD	Pseudophakic	No	1.98	0.0104713	1.98	1.98	0.0104713	1.98	0.0104713	13.7	8	8	92	No	No	No	Yes	Yes	Yes	Yes	Yes	Yes	Normal	100	0	0	0	0
F	OD	Pseudophakic	Yes	0.48	0.331131	0.1	0.18	0.660693	0.3	0.501187	18.7	10	12	84	No	Yes	No	No	No	No	No	No	No	Normal	0	0	100	0	0
F	OD	Pseudophakic	Yes	1.3	0.0501187	0.7	1.1	0.0794328	0.7	0.199526	17.9	12	15	77	No	No	No	Yes	Yes	Yes	Yes	Yes	No	Normal	0	100	0	0	0
F	OS	Pseudophakic	No	0.48	0.331131	0.18	0.18	0.660693	0.18	0.660693	17.9	12	15	76	No	Yes	Yes	No	No	No	No	No	No	Normal	20	80	0	0	0
M	OS	Pseudophakic	No	1.3	0.0501187	1.98	1.98	0.0104713	1.98	0.0104713	17.3	9	11	83	No	No	No	Yes	Yes	Yes	Yes	Yes	Yes	Normal	0	0	63.64	36.36	0
F	OD	Pseudophakic	No	0.18	0.660693	0.1	0.1	0.794328	0.18	0.660693	18.4	13	19	77	Yes	Yes	Yes	No	No	No	No	No	No	Normal	0	73.68	0	26.32	0
F	OS	Pseudophakic	No	0.18	0.660693	0	0	1	0	1	17.4	10	13	87	Yes	Yes	Yes	No	No	No	No	No	No	Normal	0	84.62	0	0	15.38
F	OS	Pseudophakic	No	1.3	0.0501187	0.54	0.3	0.501187	0.6	0.251189	18.5	9	11	88	No	No	No	Yes	No	Yes	Yes	No	No	Normal	0	0	90.91	0	9.09
F	OD	Pseudophakic	No	0.4	0.398107	0.3	0.3	0.501187	0.48	0.331131	18.2	13	19	90	No	No	No	No	No	No	No	No	No	Normal	26.32	26.32	0	47.37	0
F	OD	Pseudophakic	Yes	0.4	0.398107	0.18	0.3	0.501187	0.3	0.501187	17.3	12	17	75	No	No	No	No	No	No	No	No	No	Normal	0	58.82	23.53	0	17.65
F	OS	Pseudophakic	No	0.3	0.501187	0.1	0	1	0	1	16.3	9	12	82	No	Yes	Yes	No	No	No	No	No	No	Normal	0	0	41.67	58.33	0
F	OS	Pseudophakic	No	0.18	0.660693	0.3	0.3	0.501187	0.3	0.501187	17.9	10	13	90	Yes	No	No	No	No	No	No	No	No	Normal	0	0	100	0	0
M	OD	Pseudophakic	No	0.4	0.398107	0.1	0.3	0.501187	0.3	0.501187	16.8	10	13	84	No	No	No	No	No	No	No	No	No	Normal	0	0	53.85	30.77	15.38
M	OD	Pseudophakic	No	0.4	0.398107	0.3	0.48	0.331131	1.98	0.0104713	16.8	12	14	73	No	No	No	No	No	Yes	No	No	Yes	Normal	35.71	14.29	0	50	0
F	OS	Pseudophakic	No	0.88	0.131826	1.98	1.98	0.0104713	1.98	0.0104713	18.3	10	10	85	No	No	No	Yes	Yes	Yes	No	Yes	Yes	Normal	90	10	0	0	0
F	OS	Pseudophakic	No	0.1	0.794328	0.18	0.3	0.501187	0.4	0.398107	16.4	8	10	84	Yes	No	No	No	No	No	No	No	No	Normal	30	50	0	0	20
F	OS	Pseudophakic	No	0.48	0.331131	0.1	0	1	0	1	17.9	10	12	74	No	Yes	Yes	No	No	No	No	No	No	Normal	0	100	0	0	0
M	OD	Pseudophakic	No	0.4	0.398107	0.18	0.18	0.660693	0.18	0.660693	17	8	10	88	No	Yes	Yes	No	No	No	No	No	No	Normal	0	100	0	0	0
F	OS	Pseudophakic	No	1.98	0.0104713	1.98	1.98	0.0104713	1.98	0.0104713	16.9	9	9	100	No	No	No	Yes	Yes	Yes	Yes	Yes	Yes	Normal	0	88.89	11.11	0	0
F	OD	Pseudophakic	No	0.48	0.331131	0.48	0.7	0.199526	0.7	0.199526	17.4	6	10	88	No	No	No	No	Yes	Yes	No	No	No	Normal	0	0	100	0	0
F	OS	Pseudophakic	No	1.98	0.0104713	0.48	0.6	0.251189	1.18	0.0660693	17.5	10	14	80	No	No	No	Yes	Yes	Yes	Yes	No	Yes	Normal	0	50	0	42.86	7.14
M	OS	Pseudophakic	No	0.4	0.398107	0.48	0.48	0.331131	0.48	0.331131	16.8	7	8	72	No	No	No	No	No	No	No	No	No	Normal	0	100	0	0	0
F	OD	Pseudophakic	No	1.98	0.0104713	1.98	1.98	0.0104713	1.98	0.0104713	16.1	4	4	95	No	No	No	Yes	Yes	Yes	Yes	Yes	Yes	Normal	100	0	0	0	0
F	OD	Pseudophakic	No	1.3	0.0501187	0.4	0.4	0.398107	0.48	0.331131	15.8	6	8	81	No	No	No	Yes	No	No	Yes	No	No	Normal	0	100	0	0	0
M	OS	Pseudophakic	No	0	1	0.18	0.1	0.794328	0.18	0.660693	16.5	6	9	85	Yes	Yes	Yes	No	No	No	No	No	No	Normal	0	100	0	0	0
M	OD	Pseudophakic	No	0.1	0.794328	0	0	1	0	1	17	5	7	86	Yes	Yes	Yes	No	No	No	No	No	No	Normal	71.43	0	0	0	28.57
M	OD	Pseudophakic	No	0	1	0.1	0.3	0.501187	0.1	0.794328	16.6	14	17	74	Yes	No	Yes	No	No	No	No	No	No	Normal	0	47.06	17.65	11.76	23.53
F	OD	Pseudophakic	No	0.1	0.794328	0	0.18	0.660693	0	1	17.3	10	10	75	Yes	Yes	Yes	No	No	No	No	No	No	Normal	0	0	70	30	0
F	OD	Pseudophakic	No	0.1	0.794328	0.18	0.18	0.660693	0.18	0.660693	16.9	10	13	80	Yes	Yes	Yes	No	No	No	No	No	No	Normal	0	76.92	0	0	23.08
F	OD	Pseudophakic	No	0.1	0.794328	0.1	0	1	0	1	17	6	7	89	Yes	Yes	Yes	No	No	No	No	No	No	Normal	85.71	0	14.29	0	0
F	OD	Pseudophakic	No	0.48	0.331131	1	0.88	0.131826	0.88	0.131826	16.1	13	16	86	No	No	No	No	Yes	Yes	No	No	No	Normal	37.5	0	0	62.5	0
F	OD	Pseudophakic	No	0.7	0.199526	0.3	0.18	0.660693	0.3	0.501187	16.5	9	12	83	No	Yes	No	Yes	No	No	No	No	No	Normal	0	75	0	25	0
F	OS	Pseudophakic	No	0.48	0.331131	0.48	0.54	0.288403	0.48	0.331131	16.8	9	12	85	No	No	No	No	Yes	No	No	No	No	Normal	0	0	75	25	0
F	OD	Pseudophakic	No	0.18	0.660693	0.3	0.18	0.660693	0.48	0.331131	16.2	9	11	80	Yes	Yes	No	No	No	No	No	No	No	Normal	0	100	0	0	0
F	OS	Pseudophakic	No	0.3	0.501187	0.18	0.3	0.501187	0.18	0.660693	15.5	9	10	79	No	No	Yes	No	No	No	No	No	No	Normal	0	20	0	80	0
F	OS	Pseudophakic	No	0.7	0.199526	0.3	0.48	0.331131	0.48	0.331131	16.2	9	11	84	No	No	No	Yes	No	No	No	No	No	Normal	0	100	0	0	0
F	OS	Pseudophakic	No	1	0.1	1.98	1	0.1	1.98	0.0104713	16.8	6	6	92	No	No	No	Yes	Yes	Yes	Yes	Yes	Yes	Normal	50	50	0	0	0
F	OS	Pseudophakic	No	0.3	0.501187	0.18	0	1	0	1	39.4	8	14	82	No	Yes	Yes	No	No	No	No	No	No	COVID	0	100	0	0	0
F	OS	Pseudophakic	No	0.3	0.501187	0	0	1	0.18	0.660693	16.4	8	9	84	No	Yes	Yes	No	No	No	No	No	No	Normal	0	88.89	0	0	11.11
F	OS	Pseudophakic	No	0.48	0.331131	0.1	0.3	0.501187	0.3	0.501187	14.6	8	9	80	No	No	No	No	No	No	No	No	No	Normal	77.78	22.22	0	0	0
M	OD	Pseudophakic	No	0.3	0.501187	0.1	0.18	0.660693	0.3	0.501187	15.9	11	15	79	No	Yes	No	No	No	No	No	No	No	Normal	0	73.33	0	0	26.67
F	OS	Pseudophakic	No	0.48	0.331131	0.6	0.54	0.288403	0.54	0.288403	15	11	12	82	No	No	No	No	Yes	Yes	No	No	No	Normal	0	0	50	50	0
F	OD	Pseudophakic	No	1.98	0.0104713	1.98	1.98	0.0104713	1.98	0.0104713	14.9	7	7	90	No	No	No	Yes	Yes	Yes	Yes	Yes	Yes	Normal	0	85.71	0	14.29	0
M	OS	Pseudophakic	No	0.18	0.660693	0	0	1	0	1	13.8	7	7	72	Yes	Yes	Yes	No	No	No	No	No	No	Normal	0	100	0	0	0
F	OD	Pseudophakic	No	0.18	0.660693	1	0.4	0.398107	0.4	0.398107	15.5	11	14	81	Yes	No	No	No	No	No	No	No	No	Normal	0	42.86	0	28.57	28.57
M	OD	Pseudophakic	No	0.54	0.288403	0.1	0.1	0.794328	0.1	0.794328	15.2	7	9	79	No	Yes	Yes	Yes	No	No	No	No	No	Normal	55.56	33.33	0	0	11.11
M	OD	Pseudophakic	No	0.3	0.501187	0.18	0.1	0.794328	0	1	15	9	11	93	No	Yes	Yes	No	No	No	No	No	No	Normal	72.73	27.27	0	0	0
F	OD	Pseudophakic	No	0.18	0.660693	0.1	0.1	0.794328	0.1	0.794328	12.4	9	9	79	Yes	Yes	Yes	No	No	No	No	No	No	Normal	0	100	0	0	0
F	OD	Pseudophakic	No	0	1	0	0	1	0	1	15.1	10	12	85	Yes	Yes	Yes	No	No	No	No	No	No	Normal	0	83.33	0	0	16.67
M	OS	Pseudophakic	No	0	1	0.18	0	1	0.1	0.794328	14.3	6	6	82	Yes	Yes	Yes	No	No	No	No	No	No	Normal	0	100	0	0	0
F	OD	Pseudophakic	No	0.1	0.794328	0	0	1	0	1	14.9	10	9	92	Yes	Yes	Yes	No	No	No	No	No	No	Normal	0	77.78	0	0	22.22
M	OD	Pseudophakic	No	1.98	0.0104713	1.98	1	0.1	1	0.1	12	4	4	89	No	No	No	Yes	Yes	Yes	Yes	Yes	Yes	Normal	0	100	0	0	0
M	OD	Pseudophakic	Yes	0	1	0.18	0.1	0.794328	0	1	14.3	13	15	82	Yes	Yes	Yes	No	No	No	No	No	No	Normal	0	53.33	0	46.67	0
M	OD	Pseudophakic	No	1.98	0.0104713	1.98	1.98	0.0104713	1.98	0.0104713	13.6	10	11	84	No	No	No	Yes	Yes	Yes	Yes	Yes	Yes	Normal	0	90.91	0	0	9.09
M	OD	Pseudophakic	No	1	0.1	1.98	1.98	0.0104713	1.98	0.0104713	14.5	13	15	81	No	No	No	Yes	Yes	Yes	Yes	Yes	Yes	Normal	33.33	0	0	53.33	13.33
F	OD	Pseudophakic	No	1	0.1	0.3	0.3	0.501187	0.4	0.398107	14	12	13	83	No	No	No	Yes	No	No	Yes	No	No	Normal	53.85	23.08	0	0	23.08
M	OD	Pseudophakic	Yes	0.1	0.794328	0.1	0	1	0.1	0.794328	14.3	10	11	88	Yes	Yes	Yes	No	No	No	No	No	No	Normal	81.82	18.18	0	0	0
F	OS	Pseudophakic	No	0.88	0.131826	1.1	1.24	0.057544	1.24	0.057544	12.9	12	12	91	No	No	No	Yes	Yes	Yes	No	Yes	Yes	Normal	33.33	41.67	0	0	25
F	OS	Pseudophakic	No	0.7	0.199526	1.98	1.98	0.0104713	1.98	0.0104713	13	6	6	93	No	No	No	Yes	Yes	Yes	No	Yes	Yes	Normal	0	100	0	0	0
F	OS	Pseudophakic	No	0.4	0.398107	0.18	0.48	0.331131	0.18	0.660693	13.9	10	11	80	No	No	Yes	No	No	No	No	No	No	Normal	0	100	0	0	0
M	OD	Pseudophakic	No	1.98	0.0104713	1	1	0.1	1	0.1	13.8	5	5	89	No	No	No	Yes	Yes	Yes	Yes	Yes	Yes	Normal	0	100	0	0	0
F	OD	Pseudophakic	No	0.4	0.398107	0.88	1	0.1	1	0.1	12.9	9	9	89	No	No	No	No	Yes	Yes	No	Yes	Yes	Normal	0	88.89	0	0	11.11
F	OS	Pseudophakic	No	0.3	0.501187	0.48	0.7	0.199526	0.7	0.199526	12.4	12	12	93	No	No	No	No	Yes	Yes	No	No	No	Normal	0	75	0	0	25
F	OS	Pseudophakic	No	0.3	0.501187	0.18	0.18	0.660693	0.18	0.660693	12	9	9	85	No	Yes	Yes	No	No	No	No	No	No	Normal	0	100	0	0	0
F	OD	Pseudophakic	Yes	0.18	0.660693	0.18	0.3	0.501187	0.3	0.501187	11.9	8	8	88	Yes	No	No	No	No	No	No	No	No	Normal	0	87.5	0	0	12.5
F	OD	Pseudophakic	Yes	0.7	0.199526	0.4	0.18	0.660693	0.18	0.660693	12.1	9	9	70	No	Yes	Yes	Yes	No	No	No	No	No	Normal	0	77.78	0	0	22.22
M	OS	Pseudophakic	Yes	1.3	0.0501187	1.98	1.98	0.0104713	1.98	0.0104713	13.1	9	10	80	No	No	No	Yes	Yes	Yes	Yes	Yes	Yes	Normal	0	100	0	0	0
M	OS	Pseudophakic	No	0.18	0.660693	0.18	0.18	0.660693	0.18	0.660693	12.1	8	8	91	Yes	Yes	Yes	No	No	No	No	No	No	Normal	0	0	100	0	0
F	OS	Pseudophakic	No	1.3	0.0501187	1.98	1.98	0.0104713	2.28	0.00524807	29.9	6	14	88	No	No	No	Yes	Yes	Yes	Yes	Yes	Yes	COVID	0	100	0	0	0
F	OS	Pseudophakic	No	0.3	0.501187	0.4	0.3	0.501187	2.28	0.00524807	20.1	11	12	90	No	No	No	No	No	Yes	No	No	Yes	COVID	0	100	0	0	0
F	OS	Pseudophakic	Yes	0.3	0.501187	0	0.1	0.794328	0	1	18.6	10	13	80	No	Yes	Yes	No	No	No	No	No	No	Normal	0	100	0	0	0
F	OD	Pseudophakic	No	0.6	0.251189	0.54	0.6	0.251189	0.54	0.288403	15.4	9	10	85	No	No	No	Yes	Yes	Yes	No	No	No	Normal	0	90	0	0	10
